# Supplementary material for: Discovery of microvascular miRNAs using public gene expression data: miR-145 is expressed in pericytes and is a regulator of Fli1
Source: Genome Med. 2009 Nov 16;1(11):108. doi: 10.1186/gm108 (PMC2808743; doi:10.1186/gm108)
Supplement: Additional data file 1 — Sequence information on predicted miR-145 target sites in the mouse Fli1 3' UTR. [file gm108-S1.XLS]

## Sheet: Sheet1
Name	Sequence
fli1utr_mir145_1_s	CTAGTCTAAAAGGCACAGTAGCCTTGAAGAGATAAGAAAACTGGATGTTCTTTCTTTTGGATAGA
fli1utr_mir145_1_as	AGCTTCTATCCAAAAGAAAGAACATCCAGTTTTCTTATCTCTTCAAGGCTACTGTGCCTTTTAGA
fli1utr_mir145_2_s	CTAGTCCTCCTATCATCGAATGAGTTAAATATTTAGGTTACTGGAACGGTTTATACCATGATTCA
fli1utr_mir145_2_as	AGCTTGAATCATGGTATAAACCGTTCCAGTAACCTAAATATTTAACTCATTCGATGATAGGAGGA
fli1utr_mir145_3_s	CTAGTCTTATCTTCGGAGGACTCAATTCAGTGGATGGCAACTGGAACACTGGCTCTGAGGCCAGA
fli1utr_mir145_3_as	AGCTTCTGGCCTCAGAGCCAGTGTTCCAGTTGCCATCCACTGAATTGAGTCCTCCGAAGATAAGA
fli1utr_mir145_4_s	CTAGTCACTGGCTCTGAGGCCAGTGAAGTTTTTTGCCCAACTGGAATTTAAAAGATGTGTGTCTA
fli1utr_mir145_4_as	AGCTTAGACACACATCTTTTAAATTCCAGTTGGGCAAAAAACTTCACTGGCCTCAGAGCCAGTGA
fli1utr_mir145_1_mut_s	CTAGTCTAAAAGGCACAGTAGCCTTGAAGAGATAAGAAAAGTGGATGTTCTTTCTTTTGGATAGA
fli1utr_mir145_1_mut_as	AGCTTCTATCCAAAAGAAAGAACATCCACTTTTCTTATCTCTTCAAGGCTACTGTGCCTTTTAGA
fli1utr_mir145_2_mut_s	CTAGTCCTCCTATCATCGAATGAGTTAAATATTTAGGTTAGTGGAACGGTTTATACCATGATTCA
fli1utr_mir145_2_mut_as	AGCTTGAATCATGGTATAAACCGTTCCACTAACCTAAATATTTAACTCATTCGATGATAGGAGGA
fli1utr_mir145_3_mut_s	CTAGTCTTATCTTCGGAGGACTCAATTCAGTGGATGGCAAGTGGAACACTGGCTCTGAGGCCAGA
fli1utr_mir145_3_mut_as	AGCTTCTGGCCTCAGAGCCAGTGTTCCACTTGCCATCCACTGAATTGAGTCCTCCGAAGATAAGA
fli1utr_mir145_4_mut_s	CTAGTCACTGGCTCTGAGGCCAGTGAAGTTTTTTGCCCAAGTGGAATTTAAAAGATGTGTGTCTA
fli1utr_mir145_4_mut_as	AGCTTAGACACACATCTTTTAAATTCCACTTGGGCAAAAAACTTCACTGGCCTCAGAGCCAGTGA
