# Supplementary material for: Discovery of microvascular miRNAs using public gene expression data: miR-145 is expressed in pericytes and is a regulator of Fli1
Source: Genome Med. 2009 Nov 16;1(11):108. doi: 10.1186/gm108 (PMC2808743; doi:10.1186/gm108)
Supplement: Additional data file 2 — Statistics on enrichment of miRNA in glomerulus and lungs. [file gm108-S2.XLS]

## Sheet: Sheet1
miRBase ID (r10.1)	Mature miRNA name	smiRNAdb sequence count	smiRNAdb glomerulus enrichment (p)	Thomson et al lung differential expression (p)	Beuvink et al lung differential expression (p)	Parent microRNA	Chromosome	Position	Colocalized microRNAs (<10 kb). This is repeated for all miRNA genes that give rise to the same mature miRNA
MIMAT0000137	mmu-miR-126-5p	276	2.23e-82	0.000517	0.632	mmu-mir-126:	chr2	26446900
MIMAT0000138	mmu-miR-126-3p	1198	6.28e-77	8.33e-05	0.0206	mmu-mir-126:	chr2	26446900
MIMAT0000128	mmu-miR-30a	513	5.98e-36	0.263	0.513	mmu-mir-30a:	chr1	23279100
MIMAT0000533	mmu-miR-26a	532	2.65e-10	0.0557	0.311	mmu-mir-26a-1:	chr9	118941000	mmu-mir-26a-2:	chr10	126433000	mmu-mir-546
MIMAT0000515	mmu-miR-30d	448	1.21e-09	0.0032	0.401	mmu-mir-30d:	chr15	68172800	mmu-mir-30b
MIMAT0000125	mmu-miR-23b	114	2.57e-09	-	0.00107	mmu-mir-23b:	chr13	63401800	mmu-mir-27b	mmu-mir-24-1
MIMAT0000157	mmu-miR-145	37	1.6e-08	0.0106	0.3	mmu-mir-145:	chr18	61807500	mmu-mir-143
MIMAT0000219	mmu-miR-24	583	1.37e-07	0.00894	0.0433	mmu-mir-24-1:	chr13	63402500	mmu-mir-23b	mmu-mir-27b	mmu-mir-24-2:	chr8	86732700	mmu-mir-23a	mmu-mir-27a
MIMAT0000247	mmu-miR-143	1729	3.18e-06	0.33	0.511	mmu-mir-143:	chr18	61808800	mmu-mir-145
MIMAT0004894	mmu-miR-574-3p	8	7.1e-06	-	-	mmu-mir-574:	chr5	65361600
MIMAT0000208	mmu-miR-10b	143	1.27e-05	0.72	0.642	mmu-mir-10b:	chr2	74564100
MIMAT0000514	mmu-miR-30c	143	0.000299	0.37	0.504	mmu-mir-30c-1:	chr4	120442000	mmu-mir-30e	mmu-mir-30c-2:	chr1	23298500
MIMAT0000522	mmu-let-7b	428	0.000365	0.287	0.336	mmu-let-7b:	chr15	85537700	mmu-let-7c-2
MIMAT0000521	mmu-let-7a	563	0.000735	0.327	0.659	mmu-let-7a-1:	chr13	48633500	mmu-let-7d	mmu-let-7f-1	mmu-let-7a-2:	chr9	41344800	mmu-mir-100
MIMAT0000525	mmu-let-7f	527	0.000752	0.431	0.629	mmu-let-7f-1:	chr13	48633200	mmu-let-7d	mmu-let-7a-1	mmu-let-7f-2:	chrX	148347000	mmu-mir-98
MIMAT0000129	mmu-miR-30a*	14	0.00186	0.41	0.42	mmu-mir-30a:	chr1	23279100
MIMAT0000130	mmu-miR-30b	46	0.0096	0.261	0.502	mmu-mir-30b:	chr15	68169000	mmu-mir-30d
MIMAT0000648	mmu-miR-10a	187	0.0214	0.0593	0.494	mmu-mir-10a:	chr11	96178500
MIMAT0004536	mmu-miR-151-5p	39	0.0335	-	-	mmu-mir-151:	chr15	73085200
MIMAT0001546	mmu-miR-450a-5p	3	0.0534	-	-	mmu-mir-450a-1:	chrX	50401300	mmu-mir-450b	mmu-mir-450a-2	mmu-mir-542	mmu-mir-351	mmu-mir-503	mmu-mir-322	mmu-mir-450a-2:	chrX	50401500	mmu-mir-450b	mmu-mir-450a-1	mmu-mir-542	mmu-mir-351	mmu-mir-503	mmu-mir-322
MIMAT0003741	mmu-miR-674*	3	0.0534	-	-	mmu-mir-674:	chr2	117011000
MIMAT0000536	mmu-miR-29c	50	0.0622	0.659	0.722	mmu-mir-29c:	chr1	196864000	mmu-mir-29b-2
MIMAT0000237	mmu-miR-204	4	0.0706	0.811	0.662	mmu-mir-204:	chr19	22825100
MIMAT0004526	mmu-miR-101a*	4	0.0706	-	-	mmu-mir-101a:	chr4	101020000
MIMAT0000674	mmu-miR-181c	6	0.104	-	0.603	mmu-mir-181c:	chr8	86702800	mmu-mir-181d
MIMAT0000549	mmu-miR-322*	6	0.104	-	-	mmu-mir-322:	chrX	50407400	mmu-mir-450b	mmu-mir-450a-1	mmu-mir-450a-2	mmu-mir-542	mmu-mir-351	mmu-mir-503
MIMAT0000223	mmu-miR-193	32	0.114	0.00827	0.538	mmu-mir-193:	chr11	79525500
MIMAT0000126	mmu-miR-27b	313	0.119	0.0117	0.00561	mmu-mir-27b:	chr13	63402000	mmu-mir-23b	mmu-mir-24-1
MIMAT0000532	mmu-miR-23a	145	0.125	0.000361	6.85e-05	mmu-mir-23a:	chr8	86732400	mmu-mir-27a	mmu-mir-24-2
MIMAT0000135	mmu-miR-125a-5p	115	0.157	0.539	0.364	mmu-mir-125a:	chr17	17967800	mmu-mir-99b	mmu-let-7e
MIMAT0000523	mmu-let-7c	724	0.17	0.428	0.549	mmu-let-7c-1:	chr16	77599900	mmu-mir-99a	mmu-let-7c-2:	chr15	85537000	mmu-let-7b
MIMAT0000159	mmu-miR-149	17	0.268	0.81	0.763	mmu-mir-149:	chr1	94747000
MIMAT0000249	mmu-miR-30e*	18	0.281	-	-	mmu-mir-30e:	chr4	120445000	mmu-mir-30c-1
MIMAT0004187	mmu-miR-744	58	0.284	-	-	mmu-mir-744:	chr11	65548200
MIMAT0001081	mmu-miR-196b	226	0.391	-	-	mmu-mir-196b:	chr6	52180100
MIMAT0000548	mmu-miR-322	383	0.393	-	-	mmu-mir-322:	chrX	50407400	mmu-mir-450b	mmu-mir-450a-1	mmu-mir-450a-2	mmu-mir-542	mmu-mir-351	mmu-mir-503
MIMAT0000524	mmu-let-7e	82	0.44	0.272	0.439	mmu-let-7e:	chr17	17967300	mmu-mir-99b	mmu-mir-125a
MIMAT0000122	mmu-let-7i	241	0.444	0.035	0.252	mmu-let-7i:	chr10	122423000
MIMAT0004661	mmu-miR-28*	34	0.464	-	-	mmu-mir-28:	chr16	24827900
MIMAT0000225	mmu-miR-195	44	0.553	0.334	0.0812	mmu-mir-195:	chr11	70048500	mmu-mir-497
MIMAT0004828	mmu-miR-708	52	0.614	-	-	mmu-mir-708:	chr7	103398000
MIMAT0000383	mmu-let-7d	181	0.64	0.366	0.463	mmu-let-7d:	chr13	48631400	mmu-let-7f-1	mmu-let-7a-1
MIMAT0000534	mmu-miR-26b	195	0.689	0.186	0.51	mmu-mir-26b:	chr1	74440900
MIMAT0000766	mmu-miR-335-5p	66	0.702	-	-	mmu-mir-335:	chr6	30691300
MIMAT0004750	mmu-miR-425	67	0.707	-	-	mmu-mir-425:	chr9	108471000	mmu-mir-191
MIMAT0000133	mmu-miR-101a	74	0.742	0.632	0.615	mmu-mir-101a:	chr4	101020000
MIMAT0000215	mmu-miR-186	80	0.769	0.0262	0.632	mmu-mir-186:	chr3	157207000
MIMAT0000539	mmu-miR-92a	164	0.8	0.59	0.815	mmu-mir-92a-1:	chr14	115444000	mmu-mir-17	mmu-mir-18a	mmu-mir-19a	mmu-mir-20a	mmu-mir-19b-1	mmu-mir-92a-2:	chrX	50095000	mmu-mir-363	mmu-mir-19b-2	mmu-mir-20b	mmu-mir-18b	mmu-mir-106a
MIMAT0003170	mmu-miR-541	88	0.801	-	-	mmu-mir-541:	chr12	110981000	mmu-mir-382	mmu-mir-134	mmu-mir-668	mmu-mir-485	mmu-mir-453	mmu-mir-154	mmu-mir-496	mmu-mir-377	mmu-mir-409	mmu-mir-412	mmu-mir-369	mmu-mir-410
MIMAT0000221	mmu-miR-191	307	0.81	0.171	0.631	mmu-mir-191:	chr9	108471000	mmu-mir-425
MIMAT0000158	mmu-miR-146a	240	0.813	0.00166	0.518	mmu-mir-146a:	chr11	43187900
MIMAT0000151	mmu-miR-140	508	0.816	0.659	0.692	mmu-mir-140:	chr8	110075000
MIMAT0000531	mmu-miR-22	647	0.832	0.345	0.786	mmu-mir-22:	chr11	75277200
MIMAT0000210	mmu-miR-181a	182	0.845	0.611	0.465	mmu-mir-181a-2:	chr2	38708300	mmu-mir-181b-2	mmu-mir-181a-1:	chr1	139863000	mmu-mir-181b-1
MIMAT0000651	mmu-miR-19a	104	0.851	-	0.701	mmu-mir-19a:	chr14	115443000	mmu-mir-17	mmu-mir-18a	mmu-mir-20a	mmu-mir-19b-1	mmu-mir-92a-1
MIMAT0000160	mmu-miR-150	196	0.873	0.185	0.612	mmu-mir-150:	chr7	52377100
MIMAT0003188	mmu-miR-503	131	0.909	-	-	mmu-mir-503:	chrX	50407200	mmu-mir-450b	mmu-mir-450a-1	mmu-mir-450a-2	mmu-mir-542	mmu-mir-351	mmu-mir-322
MIMAT0000535	mmu-miR-29a	378	0.913	0.699	0.831	mmu-mir-29a:	chr6	31012700	mmu-mir-29b-1
MIMAT0000518	mmu-miR-196a	163	0.95	0.831	0.632	mmu-mir-196a-1:	chr11	96126500	mmu-mir-196a-2:	chr15	102804000
MIMAT0000743	mmu-miR-379	221	0.983	-	-	mmu-mir-379:	chr12	110947000	mmu-mir-411	mmu-mir-299	mmu-mir-380	mmu-mir-323	mmu-mir-758	mmu-mir-329	mmu-mir-494	mmu-mir-679	mmu-mir-666	mmu-mir-543	mmu-mir-495
MIMAT0000537	mmu-miR-27a	618	0.988	0.00074	0.00637	mmu-mir-27a:	chr8	86732600	mmu-mir-23a	mmu-mir-24-2
MIMAT0000141	mmu-miR-130a	423	0.996	0.25	0.54	mmu-mir-130a:	chr2	84581300
MIMAT0004934	mmu-miR-872	334	0.998	-	-	mmu-mir-872:	chr4	94331800
MIMAT0000248	mmu-miR-30e	578	0.998	-	0.705	mmu-mir-30e:	chr4	120445000	mmu-mir-30c-1
MIMAT0000127	mmu-miR-29b	1005	0.998	0.746	0.772	mmu-mir-29b-2:	chr1	196863000	mmu-mir-29c	mmu-mir-29b-1:	chr6	31013000	mmu-mir-29a
MIMAT0000240	mmu-miR-207	1	1	-	0.467	mmu-mir-207:	chr4	40669900
MIMAT0004638	mmu-miR-323-5p	1	1	-	-	mmu-mir-323:	chr12	110951000	mmu-mir-379	mmu-mir-411	mmu-mir-299	mmu-mir-380	mmu-mir-758	mmu-mir-329	mmu-mir-494	mmu-mir-679	mmu-mir-666	mmu-mir-543	mmu-mir-495	mmu-mir-667
MIMAT0000556	mmu-miR-324-3p	1	1	-	-	mmu-mir-324:	chr11	69825500
MIMAT0004640	mmu-miR-325	1	1	-	-	mmu-mir-325:	chrX	102574000
MIMAT0000567	mmu-miR-329	1	1	-	-	mmu-mir-329:	chr12	110952000	mmu-mir-379	mmu-mir-411	mmu-mir-299	mmu-mir-380	mmu-mir-323	mmu-mir-758	mmu-mir-494	mmu-mir-679	mmu-mir-666	mmu-mir-543	mmu-mir-495	mmu-mir-667	mmu-mir-376c	mmu-mir-654	mmu-mir-376b
MIMAT0000578	mmu-miR-337-3p	1	1	-	-	mmu-mir-337:	chr12	110824000	mmu-mir-493	mmu-mir-540	mmu-mir-665	mmu-mir-431	mmu-mir-433	mmu-mir-127	mmu-mir-434	mmu-mir-136
MIMAT0004647	mmu-miR-338-5p	1	1	-	-	mmu-mir-338:	chr11	119876000
MIMAT0000582	mmu-miR-338-3p	1	1	-	-	mmu-mir-338:	chr11	119876000
MIMAT0000647	mmu-miR-107	1	1	0.517	0.48	mmu-mir-107:	chr19	34895200
MIMAT0004662	mmu-miR-139-3p	1	1	-	-	mmu-mir-139:	chr7	108624000
MIMAT0000659	mmu-miR-212	1	1	0.4	0.804	mmu-mir-212:	chr11	74986900	mmu-mir-132
MIMAT0000664	mmu-miR-219	1	1	0.71	0.635	mmu-mir-219-1:	chr17	34161900	mmu-mir-219-2:	chr2	29701200
MIMAT0000678	mmu-miR-7b	1	1	-	-	mmu-mir-7b:	chr17	56382400
MIMAT0000769	mmu-miR-133b	1	1	-	-	mmu-mir-133b:	chr1	20672800	mmu-mir-206
MIMAT0001094	mmu-miR-412	1	1	-	-	mmu-mir-412:	chr12	110981000	mmu-mir-382	mmu-mir-134	mmu-mir-668	mmu-mir-485	mmu-mir-453	mmu-mir-154	mmu-mir-496	mmu-mir-377	mmu-mir-541	mmu-mir-409	mmu-mir-369	mmu-mir-410
MIMAT0004781	mmu-miR-532-3p	1	1	-	-	mmu-mir-532:	chrX	6825530	mmu-mir-501	mmu-mir-362	mmu-mir-188
MIMAT0003112	mmu-miR-489	1	1	-	-	mmu-mir-489:	chr6	3671900	mmu-mir-653
MIMAT0003130	mmu-miR-486	1	1	-	-	mmu-mir-486:	chr8	24253000
MIMAT0003729	mmu-miR-216b	1	1	-	-	mmu-mir-216b:	chr11	28646200
MIMAT0003890	mmu-miR-551b	1	1	-	-	mmu-mir-551b:	chr3	29315700
MIMAT0003482	mmu-miR-499	1	1	-	0.635	mmu-mir-499:	chr2	155449000
MIMAT0003742	mmu-miR-455	1	1	-	-	mmu-mir-455:	chr4	62917900
MIMAT0003508	mmu-miR-501-5p	1	1	-	-	mmu-mir-501:	chrX	6818370	mmu-mir-500	mmu-mir-362	mmu-mir-188	mmu-mir-532
MIMAT0003511	mmu-miR-450b-5p	1	1	-	-	mmu-mir-450b:	chrX	50401200	mmu-mir-450a-1	mmu-mir-450a-2	mmu-mir-542	mmu-mir-351	mmu-mir-503	mmu-mir-322
MIMAT0004837	mmu-miR-615-5p	1	1	-	-	mmu-mir-615:	chr15	102845000
MIMAT0004848	mmu-miR-883a-5p	1	1	-	-	mmu-mir-883a:	chrX	64033900	mmu-mir-743a	mmu-mir-743b	mmu-mir-742	mmu-mir-883b
MIMAT0004852	mmu-miR-190b	1	1	-	1	mmu-mir-190b:	chr3	89873900
MIMAT0004859	mmu-miR-193b	1	1	-	-	mmu-mir-193b:	chr16	13449600	mmu-mir-365-1
MIMAT0004860	mmu-miR-197	1	1	-	0.394	mmu-mir-197:
MIMAT0004883	mmu-miR-466g	1	1	-	-	mmu-mir-466g:	chr2	10436200	mmu-mir-467e	mmu-mir-467d	mmu-mir-466a	mmu-mir-297c	mmu-mir-669c	mmu-mir-669a-2	mmu-mir-297b	mmu-mir-466d	mmu-mir-669a-1	mmu-mir-466h	mmu-mir-297a-3	mmu-mir-297a-4
MIMAT0004896	mmu-miR-590-3p	1	1	-	-	mmu-mir-590:
MIMAT0004936	mmu-miR-873	1	1	-	-	mmu-mir-873:	chr4	36615500
MIMAT0005291	mmu-miR-582-5p	1	1	-	-	mmu-mir-582:	chr13	110115000
MIMAT0005292	mmu-miR-582-3p	1	1	-	-	mmu-mir-582:	chr13	110115000
MIMAT0004521	mmu-miR-15b*	1	1	-	-	mmu-mir-15b:	chr3	68813700	mmu-mir-16-2
MIMAT0004523	mmu-miR-29b*	1	1	-	-	mmu-mir-29b-1:	chr6	31013000	mmu-mir-29a
MIMAT0004527	mmu-miR-124*	1	1	-	-	mmu-mir-124-3:	chr2	180629000	mmu-mir-124-1:	chr14	65209500	mmu-mir-124-2:	chr3	17695700
MIMAT0004530	mmu-miR-127*	1	1	-	-	mmu-mir-127:	chr12	110831000	mmu-mir-337	mmu-mir-540	mmu-mir-665	mmu-mir-431	mmu-mir-433	mmu-mir-434	mmu-mir-136
MIMAT0004531	mmu-miR-135a*	1	1	-	-	mmu-mir-135a-1:	chr9	106056000
MIMAT0004533	mmu-miR-141*	1	1	-	-	mmu-mir-141:	chr6	124668000	mmu-mir-200c
MIMAT0004535	mmu-miR-150*	1	1	-	-	mmu-mir-150:	chr7	52377100
MIMAT0004542	mmu-miR-191*	1	1	-	-	mmu-mir-191:	chr9	108471000	mmu-mir-425
MIMAT0004545	mmu-miR-200b*	1	1	-	-	mmu-mir-200b:	chr4	155430000	mmu-mir-429	mmu-mir-200a
MIMAT0004547	mmu-miR-203*	1	1	-	-	mmu-mir-203:	chr12	113369000
MIMAT0004575	mmu-miR-295*	1	1	-	-	mmu-mir-295:	chr7	3220770	mmu-mir-290	mmu-mir-291a	mmu-mir-292	mmu-mir-291b	mmu-mir-293	mmu-mir-294
MIMAT0000377	mmu-miR-299*	1	1	-	-	mmu-mir-299:	chr12	110949000	mmu-mir-379	mmu-mir-411	mmu-mir-380	mmu-mir-323	mmu-mir-758	mmu-mir-329	mmu-mir-494	mmu-mir-679	mmu-mir-666	mmu-mir-543	mmu-mir-495	mmu-mir-667
MIMAT0004583	mmu-miR-130b*	1	1	-	-	mmu-mir-130b:	chr16	17124200	mmu-mir-301b
MIMAT0004617	mmu-miR-148a*	1	1	-	-	mmu-mir-148a:	chr6	51219800
MIMAT0004618	mmu-miR-196a*	1	1	-	-	mmu-mir-196a-2:	chr15	102804000
MIMAT0004619	mmu-miR-200a*	1	1	-	-	mmu-mir-200a:	chr4	155429000	mmu-mir-429	mmu-mir-200b
MIMAT0004621	mmu-let-7b*	1	1	-	-	mmu-let-7b:	chr15	85537700	mmu-let-7c-2
MIMAT0004622	mmu-let-7c-1*	1	1	-	-	mmu-let-7c-1:	chr16	77599900	mmu-mir-99a
MIMAT0004623	mmu-let-7f*	1	1	-	-	mmu-let-7f-1:	chr13	48633200	mmu-let-7d	mmu-let-7a-1
MIMAT0004624	mmu-miR-15a*	1	1	-	-	mmu-mir-15a:	chr14	62250900	mmu-mir-16-1
MIMAT0004625	mmu-miR-16*	1	1	-	-	mmu-mir-16-1:	chr14	62250700	mmu-mir-15a
MIMAT0004626	mmu-miR-18a*	1	1	-	-	mmu-mir-18a:	chr14	115443000	mmu-mir-17	mmu-mir-19a	mmu-mir-20a	mmu-mir-19b-1	mmu-mir-92a-1
MIMAT0004627	mmu-miR-20a*	1	1	-	-	mmu-mir-20a:	chr14	115443000	mmu-mir-17	mmu-mir-18a	mmu-mir-19a	mmu-mir-19b-1	mmu-mir-92a-1
MIMAT0004630	mmu-miR-26b*	1	1	-	-	mmu-mir-26b:	chr1	74440900
MIMAT0004633	mmu-miR-27a*	1	1	-	-	mmu-mir-27a:	chr8	86732600	mmu-mir-23a	mmu-mir-24-2
MIMAT0004635	mmu-miR-92a*	1	1	-	-	mmu-mir-92a-2:	chrX	50095000	mmu-mir-363	mmu-mir-19b-2	mmu-mir-20b	mmu-mir-18b	mmu-mir-106a
MIMAT0004636	mmu-miR-93*	1	1	-	-	mmu-mir-93:	chr5	138607000	mmu-mir-25	mmu-mir-106b
MIMAT0000569	mmu-miR-330*	1	1	-	-	mmu-mir-330:	chr7	19766800
MIMAT0004665	mmu-miR-218-1*	1	1	-	-	mmu-mir-218-1:	chr5	48615200
MIMAT0004666	mmu-miR-33*	1	1	-	-	mmu-mir-33:	chr15	82028600
MIMAT0004691	mmu-miR-382*	1	1	-	-	mmu-mir-382:	chr12	110972000	mmu-mir-376a	mmu-mir-300	mmu-mir-381	mmu-mir-487b	mmu-mir-539	mmu-mir-544	mmu-mir-134	mmu-mir-668	mmu-mir-485	mmu-mir-453	mmu-mir-154	mmu-mir-496	mmu-mir-377	mmu-mir-541	mmu-mir-409	mmu-mir-412	mmu-mir-369	mmu-mir-410
MIMAT0004753	mmu-miR-431*	1	1	-	-	mmu-mir-431:	chr12	110829000	mmu-mir-337	mmu-mir-540	mmu-mir-665	mmu-mir-433	mmu-mir-127	mmu-mir-434	mmu-mir-136
MIMAT0004788	mmu-miR-20b*	1	1	-	-	mmu-mir-20b:	chrX	50095300	mmu-mir-363	mmu-mir-92a-2	mmu-mir-19b-2	mmu-mir-18b	mmu-mir-106a
MIMAT0003375	mmu-miR-302c*	1	1	-	-	mmu-mir-302c:	chr3	127248000	mmu-mir-302b	mmu-mir-302a	mmu-mir-302d	mmu-mir-367
MIMAT0004826	mmu-miR-146b*	1	1	-	-	mmu-mir-146b:	chr19	46417300
MIMAT0004935	mmu-miR-872*	1	1	-	-	mmu-mir-872:	chr4	94331800
MIMAT0004862	mmu-miR-877*	1	1	-	-	mmu-mir-877:	chr17	36097700
MIMAT0005294	mmu-miR-467e*	1	1	-	-	mmu-mir-467e:	chr2	10427300	mmu-mir-467a	mmu-mir-466b-1	mmu-mir-467a	mmu-mir-466b-2	mmu-mir-669a-1	mmu-mir-467a	mmu-mir-466b-1	mmu-mir-669a-1	mmu-mir-466b-3	mmu-mir-669a-1	mmu-mir-467d	mmu-mir-466a	mmu-mir-297c	mmu-mir-669c	mmu-mir-669a-2	mmu-mir-297b	mmu-mir-466d	mmu-mir-669a-1	mmu-mir-466g	mmu-mir-466h
MIMAT0004642	mmu-miR-330	2	1	-	-	mmu-mir-330:	chr7	19766800
MIMAT0000571	mmu-miR-331-3p	2	1	-	-	mmu-mir-331:	chr10	93426500
MIMAT0000586	mmu-miR-340-3p	2	1	-	-	mmu-mir-340:	chr11	49883200
MIMAT0000588	mmu-miR-341	2	1	-	-	mmu-mir-341:	chr12	110850000	mmu-mir-370
MIMAT0000706	mmu-miR-362-5p	2	1	-	-	mmu-mir-362:	chrX	6819110	mmu-mir-500	mmu-mir-501	mmu-mir-188	mmu-mir-532
MIMAT0000748	mmu-miR-383	2	1	-	-	mmu-mir-383:	chr8	39315200
MIMAT0001076	mmu-miR-384-3p	2	1	-	-	mmu-mir-384:	chrX	102540000
MIMAT0001420	mmu-miR-433	2	1	-	-	mmu-mir-433:	chr12	110830000	mmu-mir-337	mmu-mir-540	mmu-mir-665	mmu-mir-431	mmu-mir-127	mmu-mir-434	mmu-mir-136
MIMAT0003184	mmu-miR-487b	2	1	-	-	mmu-mir-487b:	chr12	110966000	mmu-mir-495	mmu-mir-667	mmu-mir-376c	mmu-mir-654	mmu-mir-376b	mmu-mir-376a	mmu-mir-300	mmu-mir-381	mmu-mir-539	mmu-mir-544	mmu-mir-382	mmu-mir-134	mmu-mir-668	mmu-mir-485	mmu-mir-453
MIMAT0004789	mmu-miR-450a-3p	2	1	-	-	mmu-mir-450a-2:	chrX	50401500	mmu-mir-450b	mmu-mir-450a-1	mmu-mir-542	mmu-mir-351	mmu-mir-503	mmu-mir-322
MIMAT0003731	mmu-miR-671-5p	2	1	-	-	mmu-mir-671:	chr5	24097900
MIMAT0003891	mmu-miR-770-3p	2	1	-	-	mmu-mir-770:	chr12	110802000	mmu-mir-673
MIMAT0004823	mmu-miR-666-3p	2	1	-	-	mmu-mir-666:	chr12	110955000	mmu-mir-379	mmu-mir-411	mmu-mir-299	mmu-mir-380	mmu-mir-323	mmu-mir-758	mmu-mir-329	mmu-mir-494	mmu-mir-679	mmu-mir-543	mmu-mir-495	mmu-mir-667	mmu-mir-376c	mmu-mir-654	mmu-mir-376b	mmu-mir-376a	mmu-mir-300	mmu-mir-381
MIMAT0003898	mmu-miR-760	2	1	-	-	mmu-mir-760:	chr3	121997000
MIMAT0003512	mmu-miR-450b-3p	2	1	-	-	mmu-mir-450b:	chrX	50401200	mmu-mir-450a-1	mmu-mir-450a-2	mmu-mir-542	mmu-mir-351	mmu-mir-503	mmu-mir-322
MIMAT0004853	mmu-miR-874	2	1	-	-	mmu-mir-874:	chr13	58124500
MIMAT0004893	mmu-miR-574-5p	2	1	-	-	mmu-mir-574:	chr5	65361600
MIMAT0004899	mmu-miR-92b	2	1	-	-	mmu-mir-92b:	chr3	89031000
MIMAT0004931	mmu-miR-466d-3p	2	1	-	-	mmu-mir-466d:	chr2	10433600	mmu-mir-466b-3	mmu-mir-669a-1	mmu-mir-467e	mmu-mir-467d	mmu-mir-466a	mmu-mir-297c	mmu-mir-669c	mmu-mir-669a-2	mmu-mir-297b	mmu-mir-669a-1	mmu-mir-466g	mmu-mir-466h	mmu-mir-297a-3	mmu-mir-297a-4
MIMAT0004861	mmu-miR-877	2	1	-	-	mmu-mir-877:	chr17	36097700
MIMAT0004524	mmu-miR-30b*	2	1	-	-	mmu-mir-30b:	chr15	68169000	mmu-mir-30d
MIMAT0004534	mmu-miR-145*	2	1	-	-	mmu-mir-145:	chr18	61807500	mmu-mir-143
MIMAT0004539	mmu-miR-183*	2	1	-	-	mmu-mir-183:	chr6	30119700	mmu-mir-182	mmu-mir-96
MIMAT0004540	mmu-miR-186*	2	1	-	-	mmu-mir-186:	chr3	157207000
MIMAT0004544	mmu-miR-193*	2	1	-	-	mmu-mir-193:	chr11	79525500
MIMAT0004579	mmu-miR-302a*	2	1	-	-	mmu-mir-302a:	chr3	127248000	mmu-mir-302b	mmu-mir-302c	mmu-mir-302d	mmu-mir-367
MIMAT0004631	mmu-miR-29a*	2	1	-	-	mmu-mir-29a:	chr6	31012700	mmu-mir-29b-1
MIMAT0000660	mmu-miR-181a-1*	2	1	0.776	0.609	mmu-mir-181a-1:	chr1	139863000	mmu-mir-181b-1
MIMAT0004670	mmu-miR-7a*	2	1	-	-	mmu-mir-7a-1:	chr13	58494100
MIMAT0003387	mmu-miR-376a*	2	1	-	-	mmu-mir-376a:	chr12	110962000	mmu-mir-494	mmu-mir-679	mmu-mir-666	mmu-mir-543	mmu-mir-495	mmu-mir-667	mmu-mir-376c	mmu-mir-654	mmu-mir-376b	mmu-mir-300	mmu-mir-381	mmu-mir-487b	mmu-mir-539	mmu-mir-544	mmu-mir-382
MIMAT0004760	mmu-miR-470*	2	1	-	-	mmu-mir-470:	chrX	64067100	mmu-mir-871
MIMAT0004843	mmu-miR-879*	2	1	-	-	mmu-mir-879:	chr5	9375700
MIMAT0000216	mmu-miR-187	3	1	0.921	0.596	mmu-mir-187:	chr18	24587600
MIMAT0004541	mmu-miR-188-3p	3	1	-	-	mmu-mir-188:	chrX	6825110	mmu-mir-501	mmu-mir-362	mmu-mir-532
MIMAT0004656	mmu-miR-345-3p	3	1	-	-	mmu-mir-345:	chr12	110075000
MIMAT0000679	mmu-miR-217	3	1	-	-	mmu-mir-217:	chr11	28663700	mmu-mir-216a
MIMAT0004684	mmu-miR-362-3p	3	1	-	-	mmu-mir-362:	chrX	6819110	mmu-mir-500	mmu-mir-501	mmu-mir-188	mmu-mir-532
MIMAT0004746	mmu-miR-409-5p	3	1	-	-	mmu-mir-409:	chr12	110981000	mmu-mir-382	mmu-mir-134	mmu-mir-668	mmu-mir-485	mmu-mir-453	mmu-mir-154	mmu-mir-496	mmu-mir-377	mmu-mir-541	mmu-mir-412	mmu-mir-369	mmu-mir-410
MIMAT0004759	mmu-miR-466a-5p	3	1	-	-	mmu-mir-466a:	chr2	10429500	mmu-mir-467a	mmu-mir-466b-2	mmu-mir-669a-1	mmu-mir-467a	mmu-mir-466b-1	mmu-mir-669a-1	mmu-mir-466b-3	mmu-mir-669a-1	mmu-mir-467e	mmu-mir-467d	mmu-mir-297c	mmu-mir-669c	mmu-mir-669a-2	mmu-mir-297b	mmu-mir-466d	mmu-mir-669a-1	mmu-mir-466g	mmu-mir-466h	mmu-mir-297a-3	mmu-mir-297a-4
MIMAT0004782	mmu-miR-483	3	1	-	-	mmu-mir-483:	chr7	149841000
MIMAT0003128	mmu-miR-485	3	1	-	-	mmu-mir-485:	chr12	110973000	mmu-mir-381	mmu-mir-487b	mmu-mir-539	mmu-mir-544	mmu-mir-382	mmu-mir-134	mmu-mir-668	mmu-mir-453	mmu-mir-154	mmu-mir-496	mmu-mir-377	mmu-mir-541	mmu-mir-409	mmu-mir-412	mmu-mir-369	mmu-mir-410
MIMAT0004786	mmu-miR-540-5p	3	1	-	-	mmu-mir-540:	chr12	110824000	mmu-mir-493	mmu-mir-337	mmu-mir-665	mmu-mir-431	mmu-mir-433	mmu-mir-127	mmu-mir-434	mmu-mir-136
MIMAT0003167	mmu-miR-540-3p	3	1	-	-	mmu-mir-540:	chr12	110824000	mmu-mir-493	mmu-mir-337	mmu-mir-665	mmu-mir-431	mmu-mir-433	mmu-mir-127	mmu-mir-434	mmu-mir-136
MIMAT0003168	mmu-miR-543	3	1	-	-	mmu-mir-543:	chr12	110955000	mmu-mir-379	mmu-mir-411	mmu-mir-299	mmu-mir-380	mmu-mir-323	mmu-mir-758	mmu-mir-329	mmu-mir-494	mmu-mir-679	mmu-mir-666	mmu-mir-495	mmu-mir-667	mmu-mir-376c	mmu-mir-654	mmu-mir-376b	mmu-mir-376a	mmu-mir-300	mmu-mir-381
MIMAT0003172	mmu-miR-542-3p	3	1	-	-	mmu-mir-542:	chrX	50402600	mmu-mir-450b	mmu-mir-450a-1	mmu-mir-450a-2	mmu-mir-351	mmu-mir-503	mmu-mir-322
MIMAT0003737	mmu-miR-666-5p	3	1	-	-	mmu-mir-666:	chr12	110955000	mmu-mir-379	mmu-mir-411	mmu-mir-299	mmu-mir-380	mmu-mir-323	mmu-mir-758	mmu-mir-329	mmu-mir-494	mmu-mir-679	mmu-mir-543	mmu-mir-495	mmu-mir-667	mmu-mir-376c	mmu-mir-654	mmu-mir-376b	mmu-mir-376a	mmu-mir-300	mmu-mir-381
MIMAT0004824	mmu-miR-673-3p	3	1	-	-	mmu-mir-673:	chr12	110810000	mmu-mir-770	mmu-mir-493
MIMAT0003475	mmu-miR-146b	3	1	-	-	mmu-mir-146b:	chr19	46417300
MIMAT0003509	mmu-miR-501-3p	3	1	-	-	mmu-mir-501:	chrX	6818370	mmu-mir-500	mmu-mir-362	mmu-mir-188	mmu-mir-532
MIMAT0004849	mmu-miR-883a-3p	3	1	-	-	mmu-mir-883a:	chrX	64033900	mmu-mir-743a	mmu-mir-743b	mmu-mir-742	mmu-mir-883b
MIMAT0004858	mmu-miR-18b	3	1	-	-	mmu-mir-18b:	chrX	50095500	mmu-mir-363	mmu-mir-92a-2	mmu-mir-19b-2	mmu-mir-20b	mmu-mir-106a
MIMAT0004875	mmu-miR-466b-5p	3	1	-	-	mmu-mir-466b-1:	chr2	10395800	mmu-mir-466f-1	mmu-mir-669b	mmu-mir-466f-2	mmu-mir-466f-3	mmu-mir-297a-5	mmu-mir-467c	mmu-mir-669a-3	mmu-mir-467a	mmu-mir-466e	mmu-mir-669a-1	mmu-mir-467a	mmu-mir-466e	mmu-mir-669a-1	mmu-mir-467b	mmu-mir-466c	mmu-mir-669a-1	mmu-mir-466c	mmu-mir-669a-1	chr2	10408100	mmu-mir-466e	mmu-mir-669a-1	mmu-mir-467a	mmu-mir-466e	mmu-mir-669a-1	mmu-mir-467b	mmu-mir-466c	mmu-mir-669a-1	mmu-mir-466c	mmu-mir-669a-1	mmu-mir-467a	mmu-mir-669a-1	mmu-mir-467a	mmu-mir-466b-1	mmu-mir-466c	mmu-mir-669a-1	mmu-mir-467a	mmu-mir-466b-1	mmu-mir-669a-1	mmu-mir-467a	mmu-mir-466b-1
MIMAT0004882	mmu-miR-466f-3p	3	1	-	-	mmu-mir-466f-1:	chr2	10388600	mmu-mir-669b	mmu-mir-466f-2	mmu-mir-466f-3	mmu-mir-297a-5	mmu-mir-467c	mmu-mir-466b-1	mmu-mir-669a-3	mmu-mir-467a	mmu-mir-466e	mmu-mir-669a-1	mmu-mir-466f-2:	chr2	10390300	mmu-mir-466f-1	mmu-mir-669b	mmu-mir-466f-3	mmu-mir-297a-5	mmu-mir-467c	mmu-mir-466b-1	mmu-mir-669a-3	mmu-mir-467a	mmu-mir-466e	mmu-mir-669a-1	mmu-mir-466f-3:	chr2	10393600	mmu-mir-466f-1	mmu-mir-669b	mmu-mir-466f-2	mmu-mir-297a-5	mmu-mir-467c	mmu-mir-466b-1	mmu-mir-669a-3	mmu-mir-467a	mmu-mir-466e	mmu-mir-669a-1	mmu-mir-467a	mmu-mir-466e	mmu-mir-669a-1	mmu-mir-467b	mmu-mir-466c
MIMAT0004930	mmu-miR-466d-5p	3	1	-	-	mmu-mir-466d:	chr2	10433600	mmu-mir-466b-3	mmu-mir-669a-1	mmu-mir-467e	mmu-mir-467d	mmu-mir-466a	mmu-mir-297c	mmu-mir-669c	mmu-mir-669a-2	mmu-mir-297b	mmu-mir-669a-1	mmu-mir-466g	mmu-mir-466h	mmu-mir-297a-3	mmu-mir-297a-4
MIMAT0004939	mmu-miR-208b	3	1	-	-	mmu-mir-208b:	chr14	55594500
MIMAT0004525	mmu-miR-99b*	3	1	-	-	mmu-mir-99b:	chr17	17967200	mmu-let-7e	mmu-mir-125a
MIMAT0004532	mmu-miR-136*	3	1	-	-	mmu-mir-136:	chr12	110834000	mmu-mir-337	mmu-mir-540	mmu-mir-665	mmu-mir-431	mmu-mir-433	mmu-mir-127	mmu-mir-434
MIMAT0004538	mmu-miR-10b*	3	1	-	-	mmu-mir-10b:	chr2	74564100
MIMAT0004574	mmu-miR-294*	3	1	-	-	mmu-mir-294:	chr7	3220640	mmu-mir-290	mmu-mir-291a	mmu-mir-292	mmu-mir-291b	mmu-mir-293	mmu-mir-295
MIMAT0004578	mmu-miR-300*	3	1	-	-	mmu-mir-300:	chr12	110963000	mmu-mir-494	mmu-mir-679	mmu-mir-666	mmu-mir-543	mmu-mir-495	mmu-mir-667	mmu-mir-376c	mmu-mir-654	mmu-mir-376b	mmu-mir-376a	mmu-mir-381	mmu-mir-487b	mmu-mir-539	mmu-mir-544	mmu-mir-382	mmu-mir-134
MIMAT0004580	mmu-miR-34c*	3	1	-	-	mmu-mir-34c:	chr9	50911100	mmu-mir-34b
MIMAT0004582	mmu-miR-106b*	3	1	-	-	mmu-mir-106b:	chr5	138607000	mmu-mir-25	mmu-mir-93
MIMAT0004629	mmu-miR-22*	3	1	-	-	mmu-mir-22:	chr11	75277200
MIMAT0005444	mmu-miR-218-2*	3	1	-	-	mmu-mir-218-2:	chr11	35430300
MIMAT0004668	mmu-miR-138*	3	1	-	-	mmu-mir-138-1:	chr9	122592000
MIMAT0000742	mmu-miR-378*	3	1	-	-	mmu-mir-378:	chr18	61557500
MIMAT0002104	mmu-miR-463*	3	1	-	-	mmu-mir-463:	chrX	64052400	mmu-mir-883b	mmu-mir-471	mmu-mir-741	mmu-mir-880	mmu-mir-878	mmu-mir-881
MIMAT0004820	mmu-miR-744*	3	1	-	-	mmu-mir-744:	chr11	65548200
MIMAT0004572	mmu-miR-290-3p	4	1	-	-	mmu-mir-290:	chr7	3218630	mmu-mir-291a	mmu-mir-292	mmu-mir-291b	mmu-mir-293	mmu-mir-294	mmu-mir-295
MIMAT0000565	mmu-miR-328	4	1	-	-	mmu-mir-328:	chr8	107832000
MIMAT0000593	mmu-miR-344	4	1	-	-	mmu-mir-344-1:	chr7	69022700	mmu-mir-344-2:	chr7	69084900
MIMAT0000595	mmu-miR-345-5p	4	1	-	-	mmu-mir-345:	chr12	110075000
MIMAT0000656	mmu-miR-139-5p	4	1	0.74	0.744	mmu-mir-139:	chr7	108624000
MIMAT0000711	mmu-miR-365	4	1	-	-	mmu-mir-365-1:	chr16	13453900	mmu-mir-193b	mmu-mir-365-2:	chr11	79539900
MIMAT0004745	mmu-miR-384-5p	4	1	-	-	mmu-mir-384:	chrX	102540000
MIMAT0003171	mmu-miR-542-5p	4	1	-	-	mmu-mir-542:	chrX	50402600	mmu-mir-450b	mmu-mir-450a-1	mmu-mir-450a-2	mmu-mir-351	mmu-mir-503	mmu-mir-322
MIMAT0003182	mmu-miR-494	4	1	-	-	mmu-mir-494:	chr12	110954000	mmu-mir-379	mmu-mir-411	mmu-mir-299	mmu-mir-380	mmu-mir-323	mmu-mir-758	mmu-mir-329	mmu-mir-679	mmu-mir-666	mmu-mir-543	mmu-mir-495	mmu-mir-667	mmu-mir-376c	mmu-mir-654	mmu-mir-376b	mmu-mir-376a	mmu-mir-300
MIMAT0004188	mmu-miR-802	4	1	-	-	mmu-mir-802:	chr16	93370000
MIMAT0003456	mmu-miR-495	4	1	-	-	mmu-mir-495:	chr12	110957000	mmu-mir-379	mmu-mir-411	mmu-mir-299	mmu-mir-380	mmu-mir-323	mmu-mir-758	mmu-mir-329	mmu-mir-494	mmu-mir-679	mmu-mir-666	mmu-mir-543	mmu-mir-667	mmu-mir-376c	mmu-mir-654	mmu-mir-376b	mmu-mir-376a	mmu-mir-300	mmu-mir-381	mmu-mir-487b	mmu-mir-539
MIMAT0003783	mmu-miR-615-3p	4	1	-	-	mmu-mir-615:	chr15	102845000
MIMAT0004237	mmu-miR-742	4	1	-	-	mmu-mir-742:	chrX	64033500	mmu-mir-743a	mmu-mir-743b	mmu-mir-883a	mmu-mir-883b
MIMAT0004519	mmu-let-7g*	4	1	-	-	mmu-let-7g:	chr9	106081000
MIMAT0004522	mmu-miR-27b*	4	1	-	-	mmu-mir-27b:	chr13	63402000	mmu-mir-23b	mmu-mir-24-1
MIMAT0004660	mmu-miR-19a*	4	1	-	-	mmu-mir-19a:	chr14	115443000	mmu-mir-17	mmu-mir-18a	mmu-mir-20a	mmu-mir-19b-1	mmu-mir-92a-1
MIMAT0000220	mmu-miR-190	5	1	0.686	0.11	mmu-mir-190:	chr9	67084500
MIMAT0000544	mmu-miR-129-3p	5	1	-	-	mmu-mir-129-2:	chr2	94081500
MIMAT0000551	mmu-miR-323-3p	5	1	-	-	mmu-mir-323:	chr12	110951000	mmu-mir-379	mmu-mir-411	mmu-mir-299	mmu-mir-380	mmu-mir-758	mmu-mir-329	mmu-mir-494	mmu-mir-679	mmu-mir-666	mmu-mir-543	mmu-mir-495	mmu-mir-667
MIMAT0004643	mmu-miR-331-5p	5	1	-	-	mmu-mir-331:	chr10	93426500
MIMAT0004653	mmu-miR-342-5p	5	1	-	-	mmu-mir-342:	chr12	109897000
MIMAT0000662	mmu-miR-216a	5	1	0.942	0.919	mmu-mir-216a:	chr11	28657000	mmu-mir-217
MIMAT0000745	mmu-miR-380-3p	5	1	-	-	mmu-mir-380:	chr12	110950000	mmu-mir-379	mmu-mir-411	mmu-mir-299	mmu-mir-323	mmu-mir-758	mmu-mir-329	mmu-mir-494	mmu-mir-679	mmu-mir-666	mmu-mir-543	mmu-mir-495	mmu-mir-667
MIMAT0001090	mmu-miR-409-3p	5	1	-	-	mmu-mir-409:	chr12	110981000	mmu-mir-382	mmu-mir-134	mmu-mir-668	mmu-mir-485	mmu-mir-453	mmu-mir-154	mmu-mir-496	mmu-mir-377	mmu-mir-541	mmu-mir-412	mmu-mir-369	mmu-mir-410
MIMAT0001422	mmu-miR-434-3p	5	1	-	-	mmu-mir-434:	chr12	110833000	mmu-mir-337	mmu-mir-540	mmu-mir-665	mmu-mir-431	mmu-mir-433	mmu-mir-127	mmu-mir-136
MIMAT0003190	mmu-miR-291b-3p	5	1	-	-	mmu-mir-291b:	chr7	3219480	mmu-mir-290	mmu-mir-291a	mmu-mir-292	mmu-mir-293	mmu-mir-294	mmu-mir-295
MIMAT0004821	mmu-miR-671-3p	5	1	-	-	mmu-mir-671:	chr5	24097900
MIMAT0004881	mmu-miR-466f-5p	5	1	-	-	mmu-mir-466f-1:	chr2	10388600	mmu-mir-669b	mmu-mir-466f-2	mmu-mir-466f-3	mmu-mir-297a-5	mmu-mir-467c	mmu-mir-466b-1	mmu-mir-669a-3	mmu-mir-467a	mmu-mir-466e	mmu-mir-669a-1	mmu-mir-466f-2:	chr2	10390300	mmu-mir-466f-1	mmu-mir-669b	mmu-mir-466f-3	mmu-mir-297a-5	mmu-mir-467c	mmu-mir-466b-1	mmu-mir-669a-3	mmu-mir-467a	mmu-mir-466e	mmu-mir-669a-1	mmu-mir-466f-3:	chr2	10393600	mmu-mir-466f-1	mmu-mir-669b	mmu-mir-466f-2	mmu-mir-297a-5	mmu-mir-467c	mmu-mir-466b-1	mmu-mir-669a-3	mmu-mir-467a	mmu-mir-466e	mmu-mir-669a-1	mmu-mir-467a	mmu-mir-466e	mmu-mir-669a-1	mmu-mir-467b	mmu-mir-466c
MIMAT0004529	mmu-miR-125b*	5	1	-	-	mmu-mir-125b-2:	chr16	77646500
MIMAT0004573	mmu-miR-293*	5	1	-	-	mmu-mir-293:	chr7	3220340	mmu-mir-290	mmu-mir-291a	mmu-mir-292	mmu-mir-291b	mmu-mir-294	mmu-mir-295
MIMAT0005438	mmu-miR-30c-2*	5	1	-	-	mmu-mir-30c-2:	chr1	23298500
MIMAT0004664	mmu-miR-214*	5	1	-	-	mmu-mir-214:	chr1	164153000	mmu-mir-199a-2
MIMAT0003739	mmu-miR-673-5p	6	1	-	-	mmu-mir-673:	chr12	110810000	mmu-mir-770	mmu-mir-493
MIMAT0000384	mmu-let-7d*	6	1	-	-	mmu-let-7d:	chr13	48631400	mmu-let-7f-1	mmu-let-7a-1
MIMAT0005440	mmu-miR-24-2*	6	1	-	-	mmu-mir-24-2:	chr8	86732700	mmu-mir-23a	mmu-mir-27a
MIMAT0003388	mmu-miR-376b*	6	1	-	-	mmu-mir-376b:	chr12	110962000	mmu-mir-329	mmu-mir-494	mmu-mir-679	mmu-mir-666	mmu-mir-543	mmu-mir-495	mmu-mir-667	mmu-mir-376c	mmu-mir-654	mmu-mir-376a	mmu-mir-300	mmu-mir-381	mmu-mir-487b	mmu-mir-539	mmu-mir-544
MIMAT0004238	mmu-miR-743a	7	1	-	-	mmu-mir-743a:	chrX	64029900	mmu-mir-743b	mmu-mir-742	mmu-mir-883a
MIMAT0004877	mmu-miR-466c-5p	7	1	-	-	mmu-mir-466c:	chr2	10403200	mmu-mir-466f-3	mmu-mir-297a-5	mmu-mir-467c	mmu-mir-466b-1	mmu-mir-669a-3	mmu-mir-467a	mmu-mir-466e	mmu-mir-669a-1	mmu-mir-467a	mmu-mir-466e	mmu-mir-669a-1	mmu-mir-467b	mmu-mir-669a-1	mmu-mir-466c	mmu-mir-669a-1	mmu-mir-467a	mmu-mir-466b-1	mmu-mir-669a-1	mmu-mir-467a	mmu-mir-466b-1	mmu-mir-466c	chr2	10405600	mmu-mir-466b-1	mmu-mir-669a-3	mmu-mir-467a	mmu-mir-466e	mmu-mir-669a-1	mmu-mir-467a	mmu-mir-466e	mmu-mir-669a-1	mmu-mir-467b	mmu-mir-466c	mmu-mir-669a-1	mmu-mir-669a-1	mmu-mir-467a	mmu-mir-466b-1	mmu-mir-669a-1	mmu-mir-467a	mmu-mir-466b-1	mmu-mir-466c
MIMAT0004932	mmu-miR-878-5p	7	1	-	-	mmu-mir-878:	chrX	64054700	mmu-mir-471	mmu-mir-741	mmu-mir-463	mmu-mir-880	mmu-mir-881	mmu-mir-871
MIMAT0004537	mmu-miR-154*	7	1	-	-	mmu-mir-154:	chr12	110977000	mmu-mir-544	mmu-mir-382	mmu-mir-134	mmu-mir-668	mmu-mir-485	mmu-mir-453	mmu-mir-496	mmu-mir-377	mmu-mir-541	mmu-mir-409	mmu-mir-412	mmu-mir-369	mmu-mir-410
MIMAT0004634	mmu-miR-31*	7	1	-	-	mmu-mir-31:	chr4	88556500
MIMAT0004659	mmu-miR-10a*	7	1	-	-	mmu-mir-10a:	chr11	96178500
MIMAT0000672	mmu-miR-199b*	7	1	-	-	mmu-mir-199b:	chr2	32174000
MIMAT0003498	mmu-miR-708*	7	1	-	-	mmu-mir-708:	chr7	103398000
MIMAT0000145	mmu-miR-133a	8	1	0.695	-	mmu-mir-133a-1:	chr18	10782900	mmu-mir-1-2	mmu-mir-133a-2:	chr2	180133000	mmu-mir-1-1
MIMAT0000161	mmu-miR-151-3p	8	1	-	0.12	mmu-mir-151:	chr15	73085200
MIMAT0000605	mmu-miR-350	8	1	-	-	mmu-mir-350:	chr1	178702000
MIMAT0002889	mmu-miR-532-5p	8	1	-	-	mmu-mir-532:	chrX	6825530	mmu-mir-501	mmu-mir-362	mmu-mir-188
MIMAT0003479	mmu-miR-669c	8	1	-	-	mmu-mir-669c:	chr2	10430900	mmu-mir-467a	mmu-mir-466b-1	mmu-mir-669a-1	mmu-mir-466b-3	mmu-mir-669a-1	mmu-mir-467e	mmu-mir-467d	mmu-mir-466a	mmu-mir-297c	mmu-mir-669a-2	mmu-mir-297b	mmu-mir-466d	mmu-mir-669a-1	mmu-mir-466g	mmu-mir-466h	mmu-mir-297a-3	mmu-mir-297a-4
MIMAT0004840	mmu-miR-743b-3p	8	1	-	-	mmu-mir-743b:	chrX	64030400	mmu-mir-743a	mmu-mir-742	mmu-mir-883a
MIMAT0001093	mmu-miR-411*	8	1	-	-	mmu-mir-411:	chr12	110948000	mmu-mir-379	mmu-mir-299	mmu-mir-380	mmu-mir-323	mmu-mir-758	mmu-mir-329	mmu-mir-494	mmu-mir-679	mmu-mir-666	mmu-mir-543	mmu-mir-495	mmu-mir-667
MIMAT0001342	mmu-miR-425*	8	1	-	-	mmu-mir-425:	chr9	108471000	mmu-mir-191
MIMAT0000144	mmu-miR-132	9	1	0.659	0.819	mmu-mir-132:	chr11	74987200	mmu-mir-212
MIMAT0000234	mmu-miR-201	9	1	-	0.286	mmu-mir-201:	chrX	65241300	mmu-mir-547
MIMAT0000238	mmu-miR-205	9	1	0.673	0.193	mmu-mir-205:	chr1	195334000
MIMAT0004576	mmu-miR-296-3p	9	1	-	-	mmu-mir-296:	chr2	174093000	mmu-mir-298
MIMAT0000584	mmu-miR-339-5p	9	1	-	-	mmu-mir-339:	chr5	139846000
MIMAT0004651	mmu-miR-340-5p	9	1	-	-	mmu-mir-340:	chr11	49883200
MIMAT0003453	mmu-miR-497	9	1	-	-	mmu-mir-497:	chr11	70048200	mmu-mir-195
MIMAT0004841	mmu-miR-871	9	1	-	-	mmu-mir-871:	chrX	64063600	mmu-mir-880	mmu-mir-878	mmu-mir-881	mmu-mir-470
MIMAT0004869	mmu-miR-421	9	1	-	-	mmu-mir-421:	chrX	100768000	mmu-mir-374
MIMAT0004616	mmu-miR-30c-1*	9	1	-	-	mmu-mir-30c-1:	chr4	120442000	mmu-mir-30e
MIMAT0000374	mmu-miR-296-5p	10	1	-	-	mmu-mir-296:	chr2	174093000	mmu-mir-298
MIMAT0004581	mmu-miR-34b-3p	10	1	-	-	mmu-mir-34b:	chr9	50911700	mmu-mir-34c
MIMAT0000609	mmu-miR-351	10	1	-	-	mmu-mir-351:	chrX	50406400	mmu-mir-450b	mmu-mir-450a-1	mmu-mir-450a-2	mmu-mir-542	mmu-mir-503	mmu-mir-322
MIMAT0004758	mmu-miR-463	10	1	-	-	mmu-mir-463:	chrX	64052400	mmu-mir-883b	mmu-mir-471	mmu-mir-741	mmu-mir-880	mmu-mir-878	mmu-mir-881
MIMAT0003127	mmu-miR-484	10	1	-	-	mmu-mir-484:	chr16	14159700
MIMAT0001632	mmu-miR-451	11	1	-	-	mmu-mir-451:	chr11	77886700	mmu-mir-144
MIMAT0003477	mmu-miR-669a	11	1	-	-	mmu-mir-669a-1:	chr2	10398500	mmu-mir-466f-1	mmu-mir-669b	mmu-mir-466f-2	mmu-mir-466f-3	mmu-mir-297a-5	mmu-mir-467c	mmu-mir-466b-1	mmu-mir-669a-3	mmu-mir-467a	mmu-mir-466e	mmu-mir-467a	mmu-mir-466e	mmu-mir-669a-1	mmu-mir-467b	mmu-mir-466c	mmu-mir-669a-1	mmu-mir-466c	mmu-mir-669a-1	mmu-mir-467a	mmu-mir-466b-1	mmu-mir-669a-1	chr2	10400900	mmu-mir-466f-3	mmu-mir-297a-5	mmu-mir-467c	mmu-mir-466b-1	mmu-mir-669a-3	mmu-mir-467a	mmu-mir-466e	mmu-mir-669a-1	mmu-mir-467a	mmu-mir-466e	mmu-mir-467b	mmu-mir-466c	mmu-mir-669a-1	mmu-mir-466c	mmu-mir-669a-1	mmu-mir-467a	mmu-mir-466b-1	mmu-mir-669a-1
MIMAT0004324	mmu-miR-181d	11	1	-	-	mmu-mir-181d:	chr8	86702600	mmu-mir-181c
MIMAT0000218	mmu-miR-24-1*	11	1	-	0.278	mmu-mir-24-1:	chr13	63402500	mmu-mir-23b	mmu-mir-27b
MIMAT0000382	mmu-miR-34b-5p	12	1	-	-	mmu-mir-34b:	chr9	50911700	mmu-mir-34c
MIMAT0000580	mmu-miR-148b	12	1	-	0.667	mmu-mir-148b:	chr15	103116000
MIMAT0000708	mmu-miR-363	12	1	-	-	mmu-mir-363:	chrX	50094900	mmu-mir-92a-2	mmu-mir-19b-2	mmu-mir-20b	mmu-mir-18b	mmu-mir-106a
MIMAT0004186	mmu-miR-301b	12	1	-	-	mmu-mir-301b:	chr16	17124500	mmu-mir-130b
MIMAT0003740	mmu-miR-674	12	1	-	-	mmu-mir-674:	chr2	117011000
MIMAT0004865	mmu-miR-297c	12	1	-	-	mmu-mir-297c:	chr2	10430600	mmu-mir-467a	mmu-mir-466b-1	mmu-mir-669a-1	mmu-mir-466b-3	mmu-mir-669a-1	mmu-mir-467e	mmu-mir-467d	mmu-mir-466a	mmu-mir-669c	mmu-mir-669a-2	mmu-mir-297b	mmu-mir-466d	mmu-mir-669a-1	mmu-mir-466g	mmu-mir-466h	mmu-mir-297a-3	mmu-mir-297a-4
MIMAT0003185	mmu-miR-369-5p	13	1	-	-	mmu-mir-369:	chr12	110982000	mmu-mir-382	mmu-mir-134	mmu-mir-668	mmu-mir-485	mmu-mir-453	mmu-mir-154	mmu-mir-496	mmu-mir-377	mmu-mir-541	mmu-mir-409	mmu-mir-412	mmu-mir-410
MIMAT0000209	mmu-miR-129-5p	14	1	-	0.506	mmu-mir-129-1:	chr6	28972600	mmu-mir-129-2:	chr2	94081500
MIMAT0000366	mmu-miR-290-5p	14	1	-	-	mmu-mir-290:	chr7	3218630	mmu-mir-291a	mmu-mir-292	mmu-mir-291b	mmu-mir-293	mmu-mir-294	mmu-mir-295
MIMAT0004577	mmu-miR-299	14	1	-	-	mmu-mir-299:	chr12	110949000	mmu-mir-379	mmu-mir-411	mmu-mir-380	mmu-mir-323	mmu-mir-758	mmu-mir-329	mmu-mir-494	mmu-mir-679	mmu-mir-666	mmu-mir-543	mmu-mir-495	mmu-mir-667
MIMAT0000559	mmu-miR-326	14	1	-	-	mmu-mir-326:	chr7	106701000
MIMAT0000666	mmu-miR-320	14	1	-	-	mmu-mir-320:	chr14	70843300
MIMAT0001421	mmu-miR-434-5p	14	1	-	-	mmu-mir-434:	chr12	110833000	mmu-mir-337	mmu-mir-540	mmu-mir-665	mmu-mir-431	mmu-mir-433	mmu-mir-127	mmu-mir-136
MIMAT0003186	mmu-miR-369-3p	14	1	-	-	mmu-mir-369:	chr12	110982000	mmu-mir-382	mmu-mir-134	mmu-mir-668	mmu-mir-485	mmu-mir-453	mmu-mir-154	mmu-mir-496	mmu-mir-377	mmu-mir-541	mmu-mir-409	mmu-mir-412	mmu-mir-410
MIMAT0004933	mmu-miR-878-3p	14	1	-	-	mmu-mir-878:	chrX	64054700	mmu-mir-471	mmu-mir-741	mmu-mir-463	mmu-mir-880	mmu-mir-881	mmu-mir-871
MIMAT0004520	mmu-let-7i*	14	1	-	-	mmu-let-7i:	chr10	122423000
MIMAT0000369	mmu-miR-292-5p	15	1	-	-	mmu-mir-292:	chr7	3219190	mmu-mir-290	mmu-mir-291a	mmu-mir-291b	mmu-mir-293	mmu-mir-294	mmu-mir-295
MIMAT0000670	mmu-miR-222	15	1	-	0.397	mmu-mir-222:	chrX	18724000	mmu-mir-221
MIMAT0000704	mmu-miR-361	15	1	-	-	mmu-mir-361:	chrX	110188000
MIMAT0000744	mmu-miR-380-5p	15	1	-	-	mmu-mir-380:	chr12	110950000	mmu-mir-379	mmu-mir-411	mmu-mir-299	mmu-mir-323	mmu-mir-758	mmu-mir-329	mmu-mir-494	mmu-mir-679	mmu-mir-666	mmu-mir-543	mmu-mir-495	mmu-mir-667
MIMAT0002111	mmu-miR-470	15	1	-	-	mmu-mir-470:	chrX	64067100	mmu-mir-871
MIMAT0000147	mmu-miR-135a	16	1	0.82	1	mmu-mir-135a-1:	chr9	106056000	mmu-mir-135a-2:	chr10	91534800
MIMAT0004546	mmu-miR-202-5p	17	1	-	0.588	mmu-mir-202:	chr7	147144000
MIMAT0000375	mmu-miR-297a	17	1	-	-	mmu-mir-297a-1:	chr7	11543800	mmu-mir-297a-2:	chr10	42855300	mmu-mir-297a-3:	chr2	10437400	mmu-mir-467d	mmu-mir-466a	mmu-mir-297c	mmu-mir-669c	mmu-mir-669a-2	mmu-mir-297b	mmu-mir-466d	mmu-mir-669a-1	mmu-mir-466g	mmu-mir-466h	mmu-mir-297a-4	mmu-mir-297a-4:	chr2	10438700	mmu-mir-467d	mmu-mir-466a	mmu-mir-297c	mmu-mir-669c	mmu-mir-669a-2	mmu-mir-297b	mmu-mir-466d	mmu-mir-669a-1	mmu-mir-466g	mmu-mir-466h	mmu-mir-297a-3	mmu-mir-297a-5:	chr2	10393900	mmu-mir-466f-1	mmu-mir-669b	mmu-mir-466f-2	mmu-mir-466f-3	mmu-mir-467c	mmu-mir-466b-1	mmu-mir-669a-3
MIMAT0000517	mmu-miR-192	17	1	0.825	0.753	mmu-mir-192:	chr19	6264840	mmu-mir-194-2
MIMAT0000747	mmu-miR-382	17	1	-	-	mmu-mir-382:	chr12	110972000	mmu-mir-376a	mmu-mir-300	mmu-mir-381	mmu-mir-487b	mmu-mir-539	mmu-mir-544	mmu-mir-134	mmu-mir-668	mmu-mir-485	mmu-mir-453	mmu-mir-154	mmu-mir-496	mmu-mir-377	mmu-mir-541	mmu-mir-409	mmu-mir-412	mmu-mir-369	mmu-mir-410
MIMAT0001537	mmu-miR-429	17	1	-	-	mmu-mir-429:	chr4	155428000	mmu-mir-200a	mmu-mir-200b
MIMAT0000217	mmu-miR-188-5p	18	1	0.389	0.65	mmu-mir-188:	chrX	6825110	mmu-mir-501	mmu-mir-362	mmu-mir-532
MIMAT0000545	mmu-miR-98	18	1	0.0867	0.223	mmu-mir-98:	chrX	148348000	mmu-let-7f-2
MIMAT0000590	mmu-miR-342-3p	18	1	-	-	mmu-mir-342:	chr12	109897000
MIMAT0003454	mmu-miR-423-3p	18	1	-	-	mmu-mir-423:	chr11	76891600
MIMAT0004628	mmu-miR-21*	18	1	-	-	mmu-mir-21:	chr11	86397600
MIMAT0000224	mmu-miR-194	19	1	0.831	0.708	mmu-mir-194-1:	chr1	187137000	mmu-mir-215	mmu-mir-194-2:	chr19	6264640	mmu-mir-192
MIMAT0000669	mmu-miR-221	19	1	0.451	0.461	mmu-mir-221:	chrX	18723400	mmu-mir-222
MIMAT0002106	mmu-miR-465a-5p	19	1	-	-	mmu-mir-465a:	chrX	64092200	mmu-mir-465b-1	mmu-mir-465c-2	mmu-mir-465b-2
MIMAT0003735	mmu-miR-672	19	1	-	-	mmu-mir-672:	chrX	101312000
MIMAT0004825	mmu-miR-423-5p	19	1	-	-	mmu-mir-423:	chr11	76891600
MIMAT0003507	mmu-miR-500	19	1	-	-	mmu-mir-500:	chrX	6814810	mmu-mir-501	mmu-mir-362
MIMAT0004871	mmu-miR-465b-5p	19	1	-	-	mmu-mir-465b-1:	chrX	64082400	mmu-mir-465c-1	mmu-mir-465c-2	mmu-mir-465b-2	mmu-mir-465a	mmu-mir-465b-2:	chrX	64088900	mmu-mir-465c-1	mmu-mir-465b-1	mmu-mir-465c-2	mmu-mir-465a
MIMAT0000163	mmu-miR-153	20	1	0.937	0.637	mmu-mir-153:	chr12	118489000
MIMAT0000655	mmu-miR-100	20	1	0.706	0.368	mmu-mir-100:	chr9	41339500	mmu-let-7a-2
MIMAT0000140	mmu-miR-128	21	1	0.738	0.635	mmu-mir-128-1:	mmu-mir-128-2:
MIMAT0000214	mmu-miR-185	21	1	0.93	0.601	mmu-mir-185:	chr16	18327500
MIMAT0001091	mmu-miR-410	21	1	-	-	mmu-mir-410:	chr12	110982000	mmu-mir-382	mmu-mir-134	mmu-mir-668	mmu-mir-485	mmu-mir-453	mmu-mir-154	mmu-mir-496	mmu-mir-377	mmu-mir-541	mmu-mir-409	mmu-mir-412	mmu-mir-369
MIMAT0001095	mmu-miR-370	21	1	-	-	mmu-mir-370:	chr12	110856000	mmu-mir-341
MIMAT0003183	mmu-miR-376c	21	1	-	-	mmu-mir-376c:	chr12	110961000	mmu-mir-758	mmu-mir-329	mmu-mir-494	mmu-mir-679	mmu-mir-666	mmu-mir-543	mmu-mir-495	mmu-mir-667	mmu-mir-654	mmu-mir-376b	mmu-mir-376a	mmu-mir-300	mmu-mir-381	mmu-mir-487b	mmu-mir-539	mmu-mir-544
MIMAT0000650	mmu-miR-17*	21	1	-	-	mmu-mir-17:	chr14	115443000	mmu-mir-18a	mmu-mir-19a	mmu-mir-20a	mmu-mir-19b-1	mmu-mir-92a-1
MIMAT0000164	mmu-miR-154	22	1	0.858	0.634	mmu-mir-154:	chr12	110977000	mmu-mir-544	mmu-mir-382	mmu-mir-134	mmu-mir-668	mmu-mir-485	mmu-mir-453	mmu-mir-496	mmu-mir-377	mmu-mir-541	mmu-mir-409	mmu-mir-412	mmu-mir-369	mmu-mir-410
MIMAT0000520	mmu-miR-208a	22	1	0.943	0.618	mmu-mir-208a:
MIMAT0000555	mmu-miR-324-5p	22	1	-	-	mmu-mir-324:	chr11	69825500
MIMAT0000665	mmu-miR-223	22	1	0.264	0.607	mmu-mir-223:	chrX	93438200
MIMAT0004842	mmu-miR-879	22	1	-	-	mmu-mir-879:	chr5	9375700
MIMAT0000379	mmu-miR-301a	23	1	-	-	mmu-mir-301a:	chr11	86926500
MIMAT0000658	mmu-miR-210	23	1	0.633	0.16	mmu-mir-210:	chr7	148407000
MIMAT0004704	mmu-miR-335-3p	23	1	-	-	mmu-mir-335:	chr6	30691300
MIMAT0002112	mmu-miR-471	24	1	-	-	mmu-mir-471:	chrX	64045800	mmu-mir-883b	mmu-mir-741	mmu-mir-463	mmu-mir-880	mmu-mir-878	mmu-mir-881
MIMAT0003151	mmu-miR-378	25	1	-	-	mmu-mir-378:	chr18	61557500
MIMAT0000235	mmu-miR-202-3p	26	1	-	0.807	mmu-mir-202:	chr7	147144000
MIMAT0003189	mmu-miR-291b-5p	27	1	-	-	mmu-mir-291b:	chr7	3219480	mmu-mir-290	mmu-mir-291a	mmu-mir-292	mmu-mir-293	mmu-mir-294	mmu-mir-295
MIMAT0004857	mmu-miR-147	28	1	-	-	mmu-mir-147:	chr2	122467000
MIMAT0000213	mmu-miR-184	29	1	0.311	0.698	mmu-mir-184:	chr9	89697100
MIMAT0000367	mmu-miR-291a-5p	29	1	-	-	mmu-mir-291a:	chr7	3218920	mmu-mir-290	mmu-mir-292	mmu-mir-291b	mmu-mir-293	mmu-mir-294	mmu-mir-295
MIMAT0003376	mmu-miR-302c	30	1	-	-	mmu-mir-302c:	chr3	127248000	mmu-mir-302b	mmu-mir-302a	mmu-mir-302d	mmu-mir-367
MIMAT0000233	mmu-miR-200b	31	1	0.311	0.48	mmu-mir-200b:	chr4	155430000	mmu-mir-429	mmu-mir-200a
MIMAT0000385	mmu-miR-106a	31	1	-	-	mmu-mir-106a:	chrX	50095700	mmu-mir-363	mmu-mir-92a-2	mmu-mir-19b-2	mmu-mir-20b	mmu-mir-18b
MIMAT0000663	mmu-miR-218	31	1	0.635	0.603	mmu-mir-218-1:	chr5	48615200	mmu-mir-218-2:	chr11	35430300
MIMAT0000546	mmu-miR-103	32	1	0.75	0.505	mmu-mir-103-1:	chr11	35595900	mmu-mir-103-2:	chr2	131114000
MIMAT0004528	mmu-miR-125a-3p	33	1	-	-	mmu-mir-125a:	chr17	17967800	mmu-mir-99b	mmu-let-7e
MIMAT0000677	mmu-miR-7a	33	1	0.782	0.686	mmu-mir-7a-1:	chr13	58494100	mmu-mir-7a-2:	chr7	86033200
MIMAT0000740	mmu-miR-376a	33	1	-	-	mmu-mir-376a:	chr12	110962000	mmu-mir-494	mmu-mir-679	mmu-mir-666	mmu-mir-543	mmu-mir-495	mmu-mir-667	mmu-mir-376c	mmu-mir-654	mmu-mir-376b	mmu-mir-300	mmu-mir-381	mmu-mir-487b	mmu-mir-539	mmu-mir-544	mmu-mir-382
MIMAT0000519	mmu-miR-200a	34	1	0.325	-	mmu-mir-200a:	chr4	155429000	mmu-mir-429	mmu-mir-200b
MIMAT0001092	mmu-miR-376b	34	1	-	-	mmu-mir-376b:	chr12	110962000	mmu-mir-329	mmu-mir-494	mmu-mir-679	mmu-mir-666	mmu-mir-543	mmu-mir-495	mmu-mir-667	mmu-mir-376c	mmu-mir-654	mmu-mir-376a	mmu-mir-300	mmu-mir-381	mmu-mir-487b	mmu-mir-539	mmu-mir-544
MIMAT0003711	mmu-miR-652	34	1	-	-	mmu-mir-652:	chrX	139174000
MIMAT0000657	mmu-miR-200c	35	1	-	0.088	mmu-mir-200c:	chr6	124668000	mmu-mir-141
MIMAT0004236	mmu-miR-741	35	1	-	-	mmu-mir-741:	chrX	64050000	mmu-mir-883b	mmu-mir-471	mmu-mir-463	mmu-mir-880	mmu-mir-878	mmu-mir-881
MIMAT0000162	mmu-miR-152	39	1	0.873	0.139	mmu-mir-152:	chr11	96711700
MIMAT0000542	mmu-miR-34a	39	1	0.497	0.491	mmu-mir-34a:	chr4	149443000
MIMAT0003187	mmu-miR-20b	39	1	-	-	mmu-mir-20b:	chrX	50095300	mmu-mir-363	mmu-mir-92a-2	mmu-mir-19b-2	mmu-mir-18b	mmu-mir-106a
MIMAT0004873	mmu-miR-465c-5p	39	1	-	-	mmu-mir-465c-1:	chrX	64079100	mmu-mir-465b-1	mmu-mir-465c-2	mmu-mir-465b-2	mmu-mir-465c-2:	chrX	64085700	mmu-mir-465c-1	mmu-mir-465b-1	mmu-mir-465b-2	mmu-mir-465a
MIMAT0000143	mmu-miR-9*	39	1	0.84	0.635	mmu-mir-9-2:	chr13	83878400	mmu-mir-9-1:	chr3	88019500	mmu-mir-9-3:	chr7	86650100
MIMAT0000667	mmu-miR-33	40	1	-	0.632	mmu-mir-33:	chr15	82028600
MIMAT0000741	mmu-miR-377	40	1	-	-	mmu-mir-377:	chr12	110979000	mmu-mir-382	mmu-mir-134	mmu-mir-668	mmu-mir-485	mmu-mir-453	mmu-mir-154	mmu-mir-496	mmu-mir-541	mmu-mir-409	mmu-mir-412	mmu-mir-369	mmu-mir-410
MIMAT0000746	mmu-miR-381	40	1	-	-	mmu-mir-381:	chr12	110965000	mmu-mir-666	mmu-mir-543	mmu-mir-495	mmu-mir-667	mmu-mir-376c	mmu-mir-654	mmu-mir-376b	mmu-mir-376a	mmu-mir-300	mmu-mir-487b	mmu-mir-539	mmu-mir-544	mmu-mir-382	mmu-mir-134	mmu-mir-668	mmu-mir-485	mmu-mir-453
MIMAT0000236	mmu-miR-203	41	1	0.924	0.412	mmu-mir-203:	chr12	113369000
MIMAT0000612	mmu-miR-135b	41	1	-	-	mmu-mir-135b:	chr1	134095000
MIMAT0000673	mmu-miR-181b	42	1	0.609	0.598	mmu-mir-181b-1:	chr1	139863000	mmu-mir-181a-1	mmu-mir-181b-2:	chr2	38709300	mmu-mir-181a-2
MIMAT0001418	mmu-miR-431	42	1	-	-	mmu-mir-431:	chr12	110829000	mmu-mir-337	mmu-mir-540	mmu-mir-665	mmu-mir-433	mmu-mir-127	mmu-mir-434	mmu-mir-136
MIMAT0001542	mmu-miR-449a	43	1	-	-	mmu-mir-449a:	chr13	113828000	mmu-mir-449c	mmu-mir-449b
MIMAT0000516	mmu-miR-148a	44	1	0.671	0.685	mmu-mir-148a:	chr6	51219800
MIMAT0000616	mmu-miR-101b	44	1	-	-	mmu-mir-101b:	chr19	29209800
MIMAT0000370	mmu-miR-292-3p	45	1	-	-	mmu-mir-292:	chr7	3219190	mmu-mir-290	mmu-mir-291a	mmu-mir-291b	mmu-mir-293	mmu-mir-294	mmu-mir-295
MIMAT0000387	mmu-miR-130b	45	1	0.156	0.686	mmu-mir-130b:	chr16	17124200	mmu-mir-301b
MIMAT0000739	mmu-miR-375	45	1	-	-	mmu-mir-375:	chr1	74947200
MIMAT0000149	mmu-miR-137	46	1	0.353	0.643	mmu-mir-137:	chr3	118137000
MIMAT0000139	mmu-miR-127	47	1	0.714	0.636	mmu-mir-127:	chr12	110831000	mmu-mir-337	mmu-mir-540	mmu-mir-665	mmu-mir-431	mmu-mir-433	mmu-mir-434	mmu-mir-136
MIMAT0000246	mmu-miR-122	48	1	0.691	0.634	mmu-mir-122:	chr18	65408500
MIMAT0000376	mmu-miR-298	48	1	-	-	mmu-mir-298:	chr2	174093000	mmu-mir-296
MIMAT0000378	mmu-miR-300	49	1	-	-	mmu-mir-300:	chr12	110963000	mmu-mir-494	mmu-mir-679	mmu-mir-666	mmu-mir-543	mmu-mir-495	mmu-mir-667	mmu-mir-376c	mmu-mir-654	mmu-mir-376b	mmu-mir-376a	mmu-mir-381	mmu-mir-487b	mmu-mir-539	mmu-mir-544	mmu-mir-382	mmu-mir-134
MIMAT0003173	mmu-miR-547	52	1	-	-	mmu-mir-547:	chrX	65241500	mmu-mir-201
MIMAT0004885	mmu-miR-467c	52	1	-	-	mmu-mir-467c:	chr2	10395600	mmu-mir-466f-1	mmu-mir-669b	mmu-mir-466f-2	mmu-mir-466f-3	mmu-mir-297a-5	mmu-mir-466b-1	mmu-mir-669a-3	mmu-mir-467a	mmu-mir-466e	mmu-mir-669a-1	mmu-mir-467a	mmu-mir-466e	mmu-mir-669a-1	mmu-mir-467b	mmu-mir-466c	mmu-mir-669a-1
MIMAT0004669	mmu-miR-125b-3p	53	1	-	-	mmu-mir-125b-1:	chr9	41390000
MIMAT0003374	mmu-miR-302b	53	1	-	-	mmu-mir-302b:	chr3	127248000	mmu-mir-302c	mmu-mir-302a	mmu-mir-302d	mmu-mir-367
MIMAT0004846	mmu-miR-881	53	1	-	-	mmu-mir-881:	chrX	64055100	mmu-mir-471	mmu-mir-741	mmu-mir-463	mmu-mir-880	mmu-mir-878	mmu-mir-871
MIMAT0000146	mmu-miR-134	54	1	0.851	0.698	mmu-mir-134:	chr12	110972000	mmu-mir-300	mmu-mir-381	mmu-mir-487b	mmu-mir-539	mmu-mir-544	mmu-mir-382	mmu-mir-668	mmu-mir-485	mmu-mir-453	mmu-mir-154	mmu-mir-496	mmu-mir-377	mmu-mir-541	mmu-mir-409	mmu-mir-412	mmu-mir-369	mmu-mir-410
MIMAT0000239	mmu-miR-206	54	1	0.861	0.317	mmu-mir-206:	chr1	20669100	mmu-mir-133b
MIMAT0003727	mmu-miR-374	59	1	-	-	mmu-mir-374:	chrX	100768000	mmu-mir-421
MIMAT0000150	mmu-miR-138	64	1	0.716	0.646	mmu-mir-138-2:	chr8	96848200	mmu-mir-138-1:	chr9	122592000
MIMAT0000152	mmu-miR-140*	65	1	-	0.395	mmu-mir-140:	chr8	110075000
MIMAT0004844	mmu-miR-880	72	1	-	-	mmu-mir-880:	chrX	64053700	mmu-mir-471	mmu-mir-741	mmu-mir-463	mmu-mir-878	mmu-mir-881	mmu-mir-871
MIMAT0000153	mmu-miR-141	75	1	0.208	0.401	mmu-mir-141:	chr6	124668000	mmu-mir-200c
MIMAT0000123	mmu-miR-1	81	1	0.706	0.69	mmu-mir-1-1:	chr2	180124000	mmu-mir-133a-2	mmu-mir-1-2:	chr18	10785500	mmu-mir-133a-1
MIMAT0000661	mmu-miR-214	82	1	0.936	0.0173	mmu-mir-214:	chr1	164153000	mmu-mir-199a-2
MIMAT0003181	mmu-miR-367	83	1	-	-	mmu-mir-367:	chr3	127249000	mmu-mir-302b	mmu-mir-302c	mmu-mir-302a	mmu-mir-302d
MIMAT0000212	mmu-miR-183	84	1	0.755	0.252	mmu-mir-183:	chr6	30119700	mmu-mir-182	mmu-mir-96
MIMAT0000373	mmu-miR-295	85	1	-	-	mmu-mir-295:	chr7	3220770	mmu-mir-290	mmu-mir-291a	mmu-mir-292	mmu-mir-291b	mmu-mir-293	mmu-mir-294
MIMAT0003450	mmu-miR-488	87	1	-	-	mmu-mir-488:	chr1	160436000
MIMAT0004747	mmu-miR-411	92	1	-	-	mmu-mir-411:	chr12	110948000	mmu-mir-379	mmu-mir-299	mmu-mir-380	mmu-mir-323	mmu-mir-758	mmu-mir-329	mmu-mir-494	mmu-mir-679	mmu-mir-666	mmu-mir-543	mmu-mir-495	mmu-mir-667
MIMAT0003377	mmu-miR-302d	92	1	-	-	mmu-mir-302d:	chr3	127249000	mmu-mir-302b	mmu-mir-302c	mmu-mir-302a	mmu-mir-367
MIMAT0005293	mmu-miR-467e	94	1	-	-	mmu-mir-467e:	chr2	10427300	mmu-mir-467a	mmu-mir-466b-1	mmu-mir-467a	mmu-mir-466b-2	mmu-mir-669a-1	mmu-mir-467a	mmu-mir-466b-1	mmu-mir-669a-1	mmu-mir-466b-3	mmu-mir-669a-1	mmu-mir-467d	mmu-mir-466a	mmu-mir-297c	mmu-mir-669c	mmu-mir-669a-2	mmu-mir-297b	mmu-mir-466d	mmu-mir-669a-1	mmu-mir-466g	mmu-mir-466h
MIMAT0000371	mmu-miR-293	97	1	-	-	mmu-mir-293:	chr7	3220340	mmu-mir-290	mmu-mir-291a	mmu-mir-292	mmu-mir-291b	mmu-mir-294	mmu-mir-295
MIMAT0000211	mmu-miR-182	102	1	0.494	0.106	mmu-mir-182:	chr6	30115900	mmu-mir-96	mmu-mir-183
MIMAT0000368	mmu-miR-291a-3p	102	1	-	-	mmu-mir-291a:	chr7	3218920	mmu-mir-290	mmu-mir-292	mmu-mir-291b	mmu-mir-293	mmu-mir-294	mmu-mir-295
MIMAT0000131	mmu-miR-99a	107	1	0.878	0.258	mmu-mir-99a:	chr16	77599200	mmu-let-7c-1
MIMAT0000229	mmu-miR-199a-5p	107	1	0.197	0.117	mmu-mir-199a-1:	chr9	21300900	mmu-mir-199a-2:	chr1	164148000	mmu-mir-214
MIMAT0000156	mmu-miR-144	117	1	-	0.739	mmu-mir-144:	chr11	77886500	mmu-mir-451
MIMAT0000372	mmu-miR-294	125	1	-	-	mmu-mir-294:	chr7	3220640	mmu-mir-290	mmu-mir-291a	mmu-mir-292	mmu-mir-291b	mmu-mir-293	mmu-mir-295
MIMAT0000124	mmu-miR-15b	140	1	0.0908	0.521	mmu-mir-15b:	chr3	68813700	mmu-mir-16-2
MIMAT0000121	mmu-let-7g	147	1	0.108	0.714	mmu-let-7g:	chr9	106081000
MIMAT0000652	mmu-miR-25	148	1	0.0865	0.481	mmu-mir-25:	chr5	138607000	mmu-mir-93	mmu-mir-106b
MIMAT0000538	mmu-miR-31	149	1	0.00844	0.528	mmu-mir-31:	chr4	88556500
MIMAT0000386	mmu-miR-106b	156	1	0.129	0.322	mmu-mir-106b:	chr5	138607000	mmu-mir-25	mmu-mir-93
MIMAT0000541	mmu-miR-96	158	1	0.122	0.68	mmu-mir-96:	chr6	30119400	mmu-mir-182	mmu-mir-183
MIMAT0000381	mmu-miR-34c	163	1	-	-	mmu-mir-34c:	chr9	50911100	mmu-mir-34b
MIMAT0000380	mmu-miR-302a	170	1	-	-	mmu-mir-302a:	chr3	127248000	mmu-mir-302b	mmu-mir-302c	mmu-mir-302d	mmu-mir-367
MIMAT0003409	mmu-miR-467a	202	1	-	-	mmu-mir-467a:	chr2	10398000	mmu-mir-466f-1	mmu-mir-669b	mmu-mir-466f-2	mmu-mir-466f-3	mmu-mir-297a-5	mmu-mir-467c	mmu-mir-466b-1	mmu-mir-669a-3	mmu-mir-466e	mmu-mir-669a-1	mmu-mir-467a	mmu-mir-466e	mmu-mir-669a-1	mmu-mir-467b	mmu-mir-466c	mmu-mir-669a-1	mmu-mir-466c	mmu-mir-669a-1	mmu-mir-467a	chr2	10400400	mmu-mir-466f-3	mmu-mir-297a-5	mmu-mir-467c	mmu-mir-466b-1	mmu-mir-669a-3	mmu-mir-467a	mmu-mir-466e	mmu-mir-669a-1	mmu-mir-466e	mmu-mir-669a-1	mmu-mir-467b	mmu-mir-466c	mmu-mir-669a-1	mmu-mir-466c	mmu-mir-669a-1	mmu-mir-467a	mmu-mir-466b-1	mmu-mir-669a-1	mmu-mir-467a	chr2
MIMAT0004886	mmu-miR-467d	209	1	-	-	mmu-mir-467d:	chr2	10429300	mmu-mir-467a	mmu-mir-466b-2	mmu-mir-669a-1	mmu-mir-467a	mmu-mir-466b-1	mmu-mir-669a-1	mmu-mir-466b-3	mmu-mir-669a-1	mmu-mir-467e	mmu-mir-466a	mmu-mir-297c	mmu-mir-669c	mmu-mir-669a-2	mmu-mir-297b	mmu-mir-466d	mmu-mir-669a-1	mmu-mir-466g	mmu-mir-466h	mmu-mir-297a-3	mmu-mir-297a-4
MIMAT0000528	mmu-miR-18a	224	1	0.506	0.672	mmu-mir-18a:	chr14	115443000	mmu-mir-17	mmu-mir-19a	mmu-mir-20a	mmu-mir-19b-1	mmu-mir-92a-1
MIMAT0000653	mmu-miR-28	224	1	0.0223	0.8	mmu-mir-28:	chr16	24827900
MIMAT0000540	mmu-miR-93	228	1	0.451	0.561	mmu-mir-93:	chr5	138607000	mmu-mir-25	mmu-mir-106b
MIMAT0000529	mmu-miR-20a	241	1	0.629	0.693	mmu-mir-20a:	chr14	115443000	mmu-mir-17	mmu-mir-18a	mmu-mir-19a	mmu-mir-19b-1	mmu-mir-92a-1
MIMAT0000513	mmu-miR-19b	322	1	0.897	0.674	mmu-mir-19b-2:	chrX	50095200	mmu-mir-363	mmu-mir-92a-2	mmu-mir-20b	mmu-mir-18b	mmu-mir-106a	mmu-mir-19b-1:	chr14	115444000	mmu-mir-17	mmu-mir-18a	mmu-mir-19a	mmu-mir-20a	mmu-mir-92a-1
MIMAT0000654	mmu-miR-32	339	1	0.565	0.698	mmu-mir-32:	chr4	56908100
MIMAT0000132	mmu-miR-99b	343	1	0.0735	0.284	mmu-mir-99b:	chr17	17967200	mmu-let-7e	mmu-mir-125a
MIMAT0000649	mmu-miR-17	368	1	0.632	0.665	mmu-mir-17:	chr14	115443000	mmu-mir-18a	mmu-mir-19a	mmu-mir-20a	mmu-mir-19b-1	mmu-mir-92a-1
MIMAT0000136	mmu-miR-125b-5p	382	1	0.649	0.421	mmu-mir-125b-2:	chr16	77646500	mmu-mir-125b-1:	chr9	41390000
MIMAT0000148	mmu-miR-136	397	1	0.711	1	mmu-mir-136:	chr12	110834000	mmu-mir-337	mmu-mir-540	mmu-mir-665	mmu-mir-431	mmu-mir-433	mmu-mir-127	mmu-mir-434
MIMAT0000165	mmu-miR-155	500	1	-	0.632	mmu-mir-155:	chr16	84714400
MIMAT0000134	mmu-miR-124	614	1	-	0.633	mmu-mir-124-3:	chr2	180629000	mmu-mir-124-1:	chr14	65209500	mmu-mir-124-2:	chr3	17695700
MIMAT0000142	mmu-miR-9	915	1	0.73	0.632	mmu-mir-9-2:	chr13	83878400	mmu-mir-9-1:	chr3	88019500	mmu-mir-9-3:	chr7	86650100
MIMAT0000526	mmu-miR-15a	974	1	0.0255	0.587	mmu-mir-15a:	chr14	62250900	mmu-mir-16-1
MIMAT0000530	mmu-miR-21	1676	1	0.0484	0.611	mmu-mir-21:	chr11	86397600
MIMAT0000155	mmu-miR-142-3p	2055	1	0.343	0.632	mmu-mir-142:	chr11	87570400
MIMAT0000527	mmu-miR-16	3130	1	0.0343	0.661	mmu-mir-16-1:	chr14	62250700	mmu-mir-15a	mmu-mir-16-2:	chr3	68813800	mmu-mir-15b
MIMAT0000154	mmu-miR-142-5p	3774	1	0.729	0.623	mmu-mir-142:	chr11	87570400
MIMAT0000230	mmu-miR-199a-3p	-	-	-	-	mmu-mir-199a-1:	chr9	21300900	mmu-mir-199a-2:	chr1	164148000	mmu-mir-214
MIMAT0004644	mmu-miR-337-5p	-	-	-	-	mmu-mir-337:	chr12	110824000	mmu-mir-493	mmu-mir-540	mmu-mir-665	mmu-mir-431	mmu-mir-433	mmu-mir-127	mmu-mir-434	mmu-mir-136
MIMAT0004649	mmu-miR-339-3p	-	-	-	-	mmu-mir-339:	chr5	139846000
MIMAT0000597	mmu-miR-346	-	-	-	-	mmu-mir-346:	chr14	35707800
MIMAT0000668	mmu-miR-211	-	-	-	-	mmu-mir-211:	chr7	71350700
MIMAT0000671	mmu-miR-224	-	-	-	0.00327	mmu-mir-224:	chrX	69506400	mmu-mir-452
MIMAT0004667	mmu-miR-199b	-	-	-	-	mmu-mir-199b:	chr2	32174000
MIMAT0000904	mmu-miR-215	-	-	-	-	mmu-mir-215:	chr1	187137000	mmu-mir-194-1
MIMAT0001533	mmu-miR-448	-	-	-	-	mmu-mir-448:	chrX	143593000
MIMAT0001637	mmu-miR-452	-	-	-	-	mmu-mir-452:	chrX	69507600	mmu-mir-224
MIMAT0002105	mmu-miR-464	-	-	-	-	mmu-mir-464:	chr15	74476200
MIMAT0004217	mmu-miR-465a-3p	-	-	-	-	mmu-mir-465a:	chrX	64092200	mmu-mir-465b-1	mmu-mir-465c-2	mmu-mir-465b-2
MIMAT0002107	mmu-miR-466a-3p	-	-	-	-	mmu-mir-466a:	chr2	10429500	mmu-mir-467a	mmu-mir-466b-2	mmu-mir-669a-1	mmu-mir-467a	mmu-mir-466b-1	mmu-mir-669a-1	mmu-mir-466b-3	mmu-mir-669a-1	mmu-mir-467e	mmu-mir-467d	mmu-mir-297c	mmu-mir-669c	mmu-mir-669a-2	mmu-mir-297b	mmu-mir-466d	mmu-mir-669a-1	mmu-mir-466g	mmu-mir-466h	mmu-mir-297a-3	mmu-mir-297a-4
MIMAT0002109	mmu-miR-468	-	-	-	-	mmu-mir-468:	chr6	81846600
MIMAT0002110	mmu-miR-469	-	-	-	-	mmu-mir-469:	chr5	113772000
MIMAT0003166	mmu-miR-546	-	-	-	-	mmu-mir-546:	chr10	126435000	mmu-mir-26a-2
MIMAT0003169	mmu-miR-539	-	-	-	-	mmu-mir-539:	chr12	110966000	mmu-mir-495	mmu-mir-667	mmu-mir-376c	mmu-mir-654	mmu-mir-376b	mmu-mir-376a	mmu-mir-300	mmu-mir-381	mmu-mir-487b	mmu-mir-544	mmu-mir-382	mmu-mir-134	mmu-mir-668	mmu-mir-485	mmu-mir-453
MIMAT0005460	mmu-miR-1224	-	-	-	-	mmu-mir-1224:
MIMAT0003725	mmu-miR-675-5p	-	-	-	-	mmu-mir-675:	chr7	149763000
MIMAT0003726	mmu-miR-675-3p	-	-	-	-	mmu-mir-675:	chr7	149763000
MIMAT0003730	mmu-miR-592	-	-	-	-	mmu-mir-592:	chr6	27886700
MIMAT0003889	mmu-miR-758	-	-	-	-	mmu-mir-758:	chr12	110951000	mmu-mir-379	mmu-mir-411	mmu-mir-299	mmu-mir-380	mmu-mir-323	mmu-mir-329	mmu-mir-494	mmu-mir-679	mmu-mir-666	mmu-mir-543	mmu-mir-495	mmu-mir-667	mmu-mir-376c
MIMAT0003732	mmu-miR-668	-	-	-	-	mmu-mir-668:	chr12	110973000	mmu-mir-381	mmu-mir-487b	mmu-mir-539	mmu-mir-544	mmu-mir-382	mmu-mir-134	mmu-mir-485	mmu-mir-453	mmu-mir-154	mmu-mir-496	mmu-mir-377	mmu-mir-541	mmu-mir-409	mmu-mir-412	mmu-mir-369	mmu-mir-410
MIMAT0003733	mmu-miR-665	-	-	-	-	mmu-mir-665:	chr12	110825000	mmu-mir-493	mmu-mir-337	mmu-mir-540	mmu-mir-431	mmu-mir-433	mmu-mir-127	mmu-mir-434	mmu-mir-136
MIMAT0003734	mmu-miR-667	-	-	-	-	mmu-mir-667:	chr12	110958000	mmu-mir-411	mmu-mir-299	mmu-mir-380	mmu-mir-323	mmu-mir-758	mmu-mir-329	mmu-mir-494	mmu-mir-679	mmu-mir-666	mmu-mir-543	mmu-mir-495	mmu-mir-376c	mmu-mir-654	mmu-mir-376b	mmu-mir-376a	mmu-mir-300	mmu-mir-381	mmu-mir-487b	mmu-mir-539	mmu-mir-544
MIMAT0004822	mmu-miR-770-5p	-	-	-	-	mmu-mir-770:	chr12	110802000	mmu-mir-673
MIMAT0003892	mmu-miR-762	-	-	-	-	mmu-mir-762:	chr7	134852000
MIMAT0003736	mmu-miR-670	-	-	-	-	mmu-mir-670:	chr2	94101500
MIMAT0003893	mmu-miR-761	-	-	-	-	mmu-mir-761:	chr4	108690000
MIMAT0003894	mmu-miR-764-5p	-	-	-	-	mmu-mir-764:	chrX	143437000
MIMAT0003895	mmu-miR-764-3p	-	-	-	-	mmu-mir-764:	chrX	143437000
MIMAT0003896	mmu-miR-763	-	-	-	-	mmu-mir-763:	chr10	119885000
MIMAT0003897	mmu-miR-759	-	-	-	-	mmu-mir-759:	chr14	80138200
MIMAT0003738	mmu-miR-496	-	-	-	-	mmu-mir-496:	chr12	110977000	mmu-mir-544	mmu-mir-382	mmu-mir-134	mmu-mir-668	mmu-mir-485	mmu-mir-453	mmu-mir-154	mmu-mir-377	mmu-mir-541	mmu-mir-409	mmu-mir-412	mmu-mir-369	mmu-mir-410
MIMAT0003451	mmu-miR-677	-	-	-	-	mmu-mir-677:	chr10	127522000
MIMAT0003452	mmu-miR-678	-	-	-	-	mmu-mir-678:	chr10	75670100
MIMAT0003455	mmu-miR-679	-	-	-	-	mmu-mir-679:	chr12	110954000	mmu-mir-379	mmu-mir-411	mmu-mir-299	mmu-mir-380	mmu-mir-323	mmu-mir-758	mmu-mir-329	mmu-mir-494	mmu-mir-666	mmu-mir-543	mmu-mir-495	mmu-mir-667	mmu-mir-376c	mmu-mir-654	mmu-mir-376b	mmu-mir-376a	mmu-mir-300
MIMAT0003457	mmu-miR-680	-	-	-	-	mmu-mir-680-1:	chr6	129642000	mmu-mir-680-2:	chrX	140732000	mmu-mir-680-3:	chr12	35879500
MIMAT0003458	mmu-miR-681	-	-	-	-	mmu-mir-681:	chr12	70864800
MIMAT0003459	mmu-miR-682	-	-	-	-	mmu-mir-682:	chr13	75782500
MIMAT0003460	mmu-miR-449c	-	-	-	-	mmu-mir-449c:	chr13	113826000	mmu-mir-449b	mmu-mir-449a
MIMAT0003461	mmu-miR-683	-	-	-	-	mmu-mir-683:	chr13	50640000	chr13	50696300
MIMAT0003462	mmu-miR-684	-	-	-	-	mmu-mir-684-1:	chr2	80468900	mmu-mir-684-2:	chr4	11061200
MIMAT0003463	mmu-miR-685	-	-	-	-	mmu-mir-685:	chr14	51427200
MIMAT0003464	mmu-miR-686	-	-	-	-	mmu-mir-686:	chr14	55235500
MIMAT0003465	mmu-miR-719	-	-	-	-	mmu-mir-719:	chr14	60847600
MIMAT0003466	mmu-miR-687	-	-	-	-	mmu-mir-687:	chr14	73606600
MIMAT0003467	mmu-miR-688	-	-	-	-	mmu-mir-688:	chr15	102502000
MIMAT0003468	mmu-miR-689	-	-	-	-	mmu-mir-689-1:	chr1	169271000	mmu-mir-689-2:	chr16	11144100
MIMAT0003469	mmu-miR-690	-	-	-	-	mmu-mir-690:	chr16	28600000
MIMAT0003470	mmu-miR-691	-	-	-	-	mmu-mir-691:	chr16	74342200
MIMAT0003471	mmu-miR-692	-	-	-	-	mmu-mir-692-1:	chr17	7099580	mmu-mir-692-2:	chr4	125182000	chr13	74544500
MIMAT0003472	mmu-miR-693-5p	-	-	-	-	mmu-mir-693:	chr17	46368500
MIMAT0004189	mmu-miR-693-3p	-	-	-	-	mmu-mir-693:	chr17	46368500
MIMAT0003474	mmu-miR-694	-	-	-	-	mmu-mir-694:	chr18	66378900
MIMAT0003476	mmu-miR-669b	-	-	-	-	mmu-mir-669b:	chr2	10389400	mmu-mir-466f-1	mmu-mir-466f-2	mmu-mir-466f-3	mmu-mir-297a-5	mmu-mir-467c	mmu-mir-466b-1	mmu-mir-669a-3	mmu-mir-467a	mmu-mir-466e	mmu-mir-669a-1
MIMAT0005448	mmu-miR-467b	-	-	-	-	mmu-mir-467b:	chr2	10402900	mmu-mir-466f-3	mmu-mir-297a-5	mmu-mir-467c	mmu-mir-466b-1	mmu-mir-669a-3	mmu-mir-467a	mmu-mir-466e	mmu-mir-669a-1	mmu-mir-467a	mmu-mir-466e	mmu-mir-669a-1	mmu-mir-466c	mmu-mir-669a-1	mmu-mir-466c	mmu-mir-669a-1	mmu-mir-467a	mmu-mir-466b-1	mmu-mir-669a-1	mmu-mir-467a	mmu-mir-466b-1
MIMAT0003480	mmu-miR-297b-5p	-	-	-	-	mmu-mir-297b:	chr2	10433300	mmu-mir-466b-3	mmu-mir-669a-1	mmu-mir-467e	mmu-mir-467d	mmu-mir-466a	mmu-mir-297c	mmu-mir-669c	mmu-mir-669a-2	mmu-mir-466d	mmu-mir-669a-1	mmu-mir-466g	mmu-mir-466h	mmu-mir-297a-3	mmu-mir-297a-4
MIMAT0004827	mmu-miR-297b-3p	-	-	-	-	mmu-mir-297b:	chr2	10433300	mmu-mir-466b-3	mmu-mir-669a-1	mmu-mir-467e	mmu-mir-467d	mmu-mir-466a	mmu-mir-297c	mmu-mir-669c	mmu-mir-669a-2	mmu-mir-466d	mmu-mir-669a-1	mmu-mir-466g	mmu-mir-466h	mmu-mir-297a-3	mmu-mir-297a-4
MIMAT0003481	mmu-miR-695	-	-	-	-	mmu-mir-695:	chr2	155183000
MIMAT0003483	mmu-miR-696	-	-	-	-	mmu-mir-696:
MIMAT0003484	mmu-miR-720	-	-	-	-	mmu-mir-720:	chr3	88920500
MIMAT0003486	mmu-miR-491	-	-	-	-	mmu-mir-491:	chr4	87767900
MIMAT0003487	mmu-miR-697	-	-	-	-	mmu-mir-697:	chr4	124409000
MIMAT0003488	mmu-miR-698	-	-	-	-	mmu-mir-698:	chr4	124421000
MIMAT0003489	mmu-miR-699	-	-	-	-	mmu-mir-699:	chr4	43505700
MIMAT0003490	mmu-miR-700	-	-	-	-	mmu-mir-700:	chr4	134972000
MIMAT0003491	mmu-miR-701	-	-	-	-	mmu-mir-701:	chr5	111433000
MIMAT0003492	mmu-miR-702	-	-	-	-	mmu-mir-702:	chr5	137467000
MIMAT0003493	mmu-miR-703	-	-	-	-	mmu-mir-703:	chr5	98904600
MIMAT0003494	mmu-miR-704	-	-	-	-	mmu-mir-704:	chr6	47753600
MIMAT0003495	mmu-miR-705	-	-	-	-	mmu-mir-705:	chr6	85286300
MIMAT0003496	mmu-miR-706	-	-	-	-	mmu-mir-706:	chr6	119984000
MIMAT0003497	mmu-miR-707	-	-	-	-	mmu-mir-707:	chr7	52105100
MIMAT0003499	mmu-miR-709	-	-	-	-	mmu-mir-709:	chr8	86610000
MIMAT0003500	mmu-miR-710	-	-	-	-	mmu-mir-710:	chr8	66993100
MIMAT0003501	mmu-miR-711	-	-	-	-	mmu-mir-711:	chr9	108872000
MIMAT0003502	mmu-miR-712	-	-	-	-	mmu-mir-712:
MIMAT0003504	mmu-miR-713	-	-	-	-	mmu-mir-713:	chr13	62862100
MIMAT0003505	mmu-miR-714	-	-	-	-	mmu-mir-714:
MIMAT0003506	mmu-miR-715	-	-	-	-	mmu-mir-715:	chr17	39981100
MIMAT0003510	mmu-miR-717	-	-	-	-	mmu-mir-717:	chrX	49775600
MIMAT0003513	mmu-miR-505	-	-	-	-	mmu-mir-505:	chrX	57647600
MIMAT0003514	mmu-miR-718	-	-	-	-	mmu-mir-718:	chrX	71269200
MIMAT0003515	mmu-miR-721	-	-	-	-	mmu-mir-721:	chr5	136852000
MIMAT0003780	mmu-miR-490	-	-	-	-	mmu-mir-490:	chr6	36371700
MIMAT0003782	mmu-miR-676	-	-	-	-	mmu-mir-676:	chrX	97576400
MIMAT0004210	mmu-miR-804	-	-	-	-	mmu-mir-804:	chr11	50171300
MIMAT0004211	mmu-miR-805	-	-	-	-	mmu-mir-805:
MIMAT0004212	mmu-miR-801	-	-	-	-	mmu-mir-801:	chr4	131826000
MIMAT0004839	mmu-miR-743b-5p	-	-	-	-	mmu-mir-743b:	chrX	64030400	mmu-mir-743a	mmu-mir-742	mmu-mir-883a
MIMAT0004847	mmu-miR-882	-	-	-	-	mmu-mir-882:	chr12	110920000
MIMAT0004850	mmu-miR-883b-5p	-	-	-	-	mmu-mir-883b:	chrX	64043100	mmu-mir-742	mmu-mir-883a	mmu-mir-471	mmu-mir-741	mmu-mir-463
MIMAT0004851	mmu-miR-883b-3p	-	-	-	-	mmu-mir-883b:	chrX	64043100	mmu-mir-742	mmu-mir-883a	mmu-mir-471	mmu-mir-741	mmu-mir-463
MIMAT0004854	mmu-miR-876-5p	-	-	-	-	mmu-mir-876:	chr4	36592400
MIMAT0004855	mmu-miR-876-3p	-	-	-	-	mmu-mir-876:	chr4	36592400
MIMAT0004856	mmu-miR-105	-	-	-	-	mmu-mir-105:	chrX	69836800
MIMAT0004863	mmu-miR-220	-	-	-	-	mmu-mir-220:	chr6	136349000
MIMAT0004867	mmu-miR-327	-	-	-	-	mmu-mir-327:	chr14	45567100
MIMAT0004868	mmu-miR-343	-	-	-	-	mmu-mir-343:	chr7	19972000
MIMAT0004870	mmu-miR-453	-	-	-	-	mmu-mir-453:	chr12	110974000	mmu-mir-381	mmu-mir-487b	mmu-mir-539	mmu-mir-544	mmu-mir-382	mmu-mir-134	mmu-mir-668	mmu-mir-485	mmu-mir-154	mmu-mir-496	mmu-mir-377	mmu-mir-541	mmu-mir-409	mmu-mir-412	mmu-mir-369	mmu-mir-410
MIMAT0004872	mmu-miR-465b-3p	-	-	-	-	mmu-mir-465b-1:	chrX	64082400	mmu-mir-465c-1	mmu-mir-465c-2	mmu-mir-465b-2	mmu-mir-465a	mmu-mir-465b-2:	chrX	64088900	mmu-mir-465c-1	mmu-mir-465b-1	mmu-mir-465c-2	mmu-mir-465a
MIMAT0004874	mmu-miR-465c-3p	-	-	-	-	mmu-mir-465c-1:	chrX	64079100	mmu-mir-465b-1	mmu-mir-465c-2	mmu-mir-465b-2	mmu-mir-465c-2:	chrX	64085700	mmu-mir-465c-1	mmu-mir-465b-1	mmu-mir-465b-2	mmu-mir-465a
MIMAT0004876	mmu-miR-466b-3p	-	-	-	-	mmu-mir-466b-1:	chr2	10395800	mmu-mir-466f-1	mmu-mir-669b	mmu-mir-466f-2	mmu-mir-466f-3	mmu-mir-297a-5	mmu-mir-467c	mmu-mir-669a-3	mmu-mir-467a	mmu-mir-466e	mmu-mir-669a-1	mmu-mir-467a	mmu-mir-466e	mmu-mir-669a-1	mmu-mir-467b	mmu-mir-466c	mmu-mir-669a-1	mmu-mir-466c	mmu-mir-669a-1	chr2	10408100	mmu-mir-466e	mmu-mir-669a-1	mmu-mir-467a	mmu-mir-466e	mmu-mir-669a-1	mmu-mir-467b	mmu-mir-466c	mmu-mir-669a-1	mmu-mir-466c	mmu-mir-669a-1	mmu-mir-467a	mmu-mir-669a-1	mmu-mir-467a	mmu-mir-466b-1	mmu-mir-466c	mmu-mir-669a-1	mmu-mir-467a	mmu-mir-466b-1	mmu-mir-669a-1	mmu-mir-467a	mmu-mir-466b-1
MIMAT0005453	mmu-miR-466b-3-3p	-	-	-	-	mmu-mir-466b-3:	chr2	10425200	mmu-mir-466b-1	mmu-mir-669a-1	mmu-mir-467a	mmu-mir-466b-1	mmu-mir-467a	mmu-mir-466b-2	mmu-mir-669a-1	mmu-mir-467a	mmu-mir-466b-1	mmu-mir-669a-1	mmu-mir-669a-1	mmu-mir-467e	mmu-mir-467d	mmu-mir-466a	mmu-mir-297c	mmu-mir-669c	mmu-mir-669a-2	mmu-mir-297b	mmu-mir-466d	mmu-mir-669a-1
MIMAT0004878	mmu-miR-466c-3p	-	-	-	-	mmu-mir-466c:	chr2	10403200	mmu-mir-466f-3	mmu-mir-297a-5	mmu-mir-467c	mmu-mir-466b-1	mmu-mir-669a-3	mmu-mir-467a	mmu-mir-466e	mmu-mir-669a-1	mmu-mir-467a	mmu-mir-466e	mmu-mir-669a-1	mmu-mir-467b	mmu-mir-669a-1	mmu-mir-466c	mmu-mir-669a-1	mmu-mir-467a	mmu-mir-466b-1	mmu-mir-669a-1	mmu-mir-467a	mmu-mir-466b-1	mmu-mir-466c	chr2	10405600	mmu-mir-466b-1	mmu-mir-669a-3	mmu-mir-467a	mmu-mir-466e	mmu-mir-669a-1	mmu-mir-467a	mmu-mir-466e	mmu-mir-669a-1	mmu-mir-467b	mmu-mir-466c	mmu-mir-669a-1	mmu-mir-669a-1	mmu-mir-467a	mmu-mir-466b-1	mmu-mir-669a-1	mmu-mir-467a	mmu-mir-466b-1	mmu-mir-466c
MIMAT0004879	mmu-miR-466e-5p	-	-	-	-	mmu-mir-466e:	chr2	10398300	mmu-mir-466f-1	mmu-mir-669b	mmu-mir-466f-2	mmu-mir-466f-3	mmu-mir-297a-5	mmu-mir-467c	mmu-mir-466b-1	mmu-mir-669a-3	mmu-mir-467a	mmu-mir-669a-1	mmu-mir-467a	mmu-mir-466e	mmu-mir-669a-1	mmu-mir-467b	mmu-mir-466c	mmu-mir-669a-1	mmu-mir-466c	mmu-mir-669a-1	mmu-mir-467a	mmu-mir-466b-1	chr2	10400700	mmu-mir-466f-3	mmu-mir-297a-5	mmu-mir-467c	mmu-mir-466b-1	mmu-mir-669a-3	mmu-mir-467a	mmu-mir-466e	mmu-mir-669a-1	mmu-mir-467a	mmu-mir-669a-1	mmu-mir-467b	mmu-mir-466c	mmu-mir-669a-1	mmu-mir-466c	mmu-mir-669a-1	mmu-mir-467a	mmu-mir-466b-1	mmu-mir-669a-1	mmu-mir-467a
MIMAT0004880	mmu-miR-466e-3p	-	-	-	-	mmu-mir-466e:	chr2	10398300	mmu-mir-466f-1	mmu-mir-669b	mmu-mir-466f-2	mmu-mir-466f-3	mmu-mir-297a-5	mmu-mir-467c	mmu-mir-466b-1	mmu-mir-669a-3	mmu-mir-467a	mmu-mir-669a-1	mmu-mir-467a	mmu-mir-466e	mmu-mir-669a-1	mmu-mir-467b	mmu-mir-466c	mmu-mir-669a-1	mmu-mir-466c	mmu-mir-669a-1	mmu-mir-467a	mmu-mir-466b-1	chr2	10400700	mmu-mir-466f-3	mmu-mir-297a-5	mmu-mir-467c	mmu-mir-466b-1	mmu-mir-669a-3	mmu-mir-467a	mmu-mir-466e	mmu-mir-669a-1	mmu-mir-467a	mmu-mir-669a-1	mmu-mir-467b	mmu-mir-466c	mmu-mir-669a-1	mmu-mir-466c	mmu-mir-669a-1	mmu-mir-467a	mmu-mir-466b-1	mmu-mir-669a-1	mmu-mir-467a
MIMAT0004884	mmu-miR-466h	-	-	-	-	mmu-mir-466h:	chr2	10436500	mmu-mir-467e	mmu-mir-467d	mmu-mir-466a	mmu-mir-297c	mmu-mir-669c	mmu-mir-669a-2	mmu-mir-297b	mmu-mir-466d	mmu-mir-669a-1	mmu-mir-466g	mmu-mir-297a-3	mmu-mir-297a-4
MIMAT0004888	mmu-miR-493	-	-	-	-	mmu-mir-493:	chr12	110818000	mmu-mir-673	mmu-mir-337	mmu-mir-540	mmu-mir-665
MIMAT0004889	mmu-miR-504	-	-	-	-	mmu-mir-504:	chrX	56350800
MIMAT0004890	mmu-miR-509-5p	-	-	-	-	mmu-mir-509:	chrX	65263300
MIMAT0004891	mmu-miR-509-3p	-	-	-	-	mmu-mir-509:	chrX	65263300
MIMAT0004892	mmu-miR-568	-	-	-	-	mmu-mir-568:	chr16	43640800
MIMAT0004895	mmu-miR-590-5p	-	-	-	-	mmu-mir-590:
MIMAT0004897	mmu-miR-654-5p	-	-	-	-	mmu-mir-654:	chr12	110961000	mmu-mir-329	mmu-mir-494	mmu-mir-679	mmu-mir-666	mmu-mir-543	mmu-mir-495	mmu-mir-667	mmu-mir-376c	mmu-mir-376b	mmu-mir-376a	mmu-mir-300	mmu-mir-381	mmu-mir-487b	mmu-mir-539	mmu-mir-544
MIMAT0004898	mmu-miR-654-3p	-	-	-	-	mmu-mir-654:	chr12	110961000	mmu-mir-329	mmu-mir-494	mmu-mir-679	mmu-mir-666	mmu-mir-543	mmu-mir-495	mmu-mir-667	mmu-mir-376c	mmu-mir-376b	mmu-mir-376a	mmu-mir-300	mmu-mir-381	mmu-mir-487b	mmu-mir-539	mmu-mir-544
MIMAT0005447	mmu-miR-449b	-	-	-	-	mmu-mir-449b:	chr13	113828000	mmu-mir-449c	mmu-mir-449a
MIMAT0004937	mmu-miR-875-5p	-	-	-	-	mmu-mir-875:	chr15	35590700
MIMAT0004938	mmu-miR-875-3p	-	-	-	-	mmu-mir-875:	chr15	35590700
MIMAT0004940	mmu-miR-511	-	-	-	-	mmu-mir-511:	chr2	14182600
MIMAT0004941	mmu-miR-544	-	-	-	-	mmu-mir-544:	chr12	110968000	mmu-mir-667	mmu-mir-376c	mmu-mir-654	mmu-mir-376b	mmu-mir-376a	mmu-mir-300	mmu-mir-381	mmu-mir-487b	mmu-mir-539	mmu-mir-382	mmu-mir-134	mmu-mir-668	mmu-mir-485	mmu-mir-453	mmu-mir-154	mmu-mir-496
MIMAT0004942	mmu-miR-598	-	-	-	-	mmu-mir-598:	chr14	64346000
MIMAT0004943	mmu-miR-653	-	-	-	-	mmu-mir-653:	chr6	3671300	mmu-mir-489
MIMAT0003473	mmu-miR-133a*	-	-	-	-	mmu-mir-133a-1:	chr18	10782900	mmu-mir-1-2	mmu-mir-133a-2:	chr2	180133000	mmu-mir-1-1
MIMAT0005443	mmu-miR-181a-2*	-	-	-	-	mmu-mir-181a-2:	chr2	38708300	mmu-mir-181b-2
MIMAT0004620	mmu-let-7a*	-	-	-	-	mmu-let-7a-1:	chr13	48633500	mmu-let-7d	mmu-let-7f-1
MIMAT0005439	mmu-let-7c-2*	-	-	-	-	mmu-let-7c-2:	chr15	85537000	mmu-let-7b
MIMAT0004632	mmu-miR-29c*	-	-	-	-	mmu-mir-29c:	chr1	196864000	mmu-mir-29b-2
MIMAT0000558	mmu-miR-325*	-	-	-	-	mmu-mir-325:	chrX	102574000
MIMAT0004663	mmu-miR-200c*	-	-	-	-	mmu-mir-200c:	chr6	124668000	mmu-mir-141
MIMAT0001419	mmu-miR-433*	-	-	-	-	mmu-mir-433:	chr12	110830000	mmu-mir-337	mmu-mir-540	mmu-mir-665	mmu-mir-431	mmu-mir-127	mmu-mir-434	mmu-mir-136
MIMAT0002108	mmu-miR-467a*	-	-	-	-	mmu-mir-467a:	chr2	10398000	mmu-mir-466f-1	mmu-mir-669b	mmu-mir-466f-2	mmu-mir-466f-3	mmu-mir-297a-5	mmu-mir-467c	mmu-mir-466b-1	mmu-mir-669a-3	mmu-mir-466e	mmu-mir-669a-1	mmu-mir-467a	mmu-mir-466e	mmu-mir-669a-1	mmu-mir-467b	mmu-mir-466c	mmu-mir-669a-1	mmu-mir-466c	mmu-mir-669a-1	mmu-mir-467a	chr2	10400400	mmu-mir-466f-3	mmu-mir-297a-5	mmu-mir-467c	mmu-mir-466b-1	mmu-mir-669a-3	mmu-mir-467a	mmu-mir-466e	mmu-mir-669a-1	mmu-mir-466e	mmu-mir-669a-1	mmu-mir-467b	mmu-mir-466c	mmu-mir-669a-1	mmu-mir-466c	mmu-mir-669a-1	mmu-mir-467a	mmu-mir-466b-1	mmu-mir-669a-1	mmu-mir-467a	chr2
MIMAT0003120	mmu-miR-483*	-	-	-	-	mmu-mir-483:	chr7	149841000
MIMAT0003129	mmu-miR-485*	-	-	-	-	mmu-mir-485:	chr12	110973000	mmu-mir-381	mmu-mir-487b	mmu-mir-539	mmu-mir-544	mmu-mir-382	mmu-mir-134	mmu-mir-668	mmu-mir-453	mmu-mir-154	mmu-mir-496	mmu-mir-377	mmu-mir-541	mmu-mir-409	mmu-mir-412	mmu-mir-369	mmu-mir-410
MIMAT0005295	mmu-miR-376c*	-	-	-	-	mmu-mir-376c:	chr12	110961000	mmu-mir-758	mmu-mir-329	mmu-mir-494	mmu-mir-679	mmu-mir-666	mmu-mir-543	mmu-mir-495	mmu-mir-667	mmu-mir-654	mmu-mir-376b	mmu-mir-376a	mmu-mir-300	mmu-mir-381	mmu-mir-487b	mmu-mir-539	mmu-mir-544
MIMAT0004790	mmu-miR-503*	-	-	-	-	mmu-mir-503:	chrX	50407200	mmu-mir-450b	mmu-mir-450a-1	mmu-mir-450a-2	mmu-mir-542	mmu-mir-351	mmu-mir-322
MIMAT0003373	mmu-miR-302b*	-	-	-	-	mmu-mir-302b:	chr3	127248000	mmu-mir-302c	mmu-mir-302a	mmu-mir-302d	mmu-mir-367
MIMAT0003728	mmu-miR-374*	-	-	-	-	mmu-mir-374:	chrX	100768000	mmu-mir-421
MIMAT0003449	mmu-miR-488*	-	-	-	-	mmu-mir-488:	chr1	160436000
MIMAT0003478	mmu-miR-467b*	-	-	-	-	mmu-mir-467b:	chr2	10402900	mmu-mir-466f-3	mmu-mir-297a-5	mmu-mir-467c	mmu-mir-466b-1	mmu-mir-669a-3	mmu-mir-467a	mmu-mir-466e	mmu-mir-669a-1	mmu-mir-467a	mmu-mir-466e	mmu-mir-669a-1	mmu-mir-466c	mmu-mir-669a-1	mmu-mir-466c	mmu-mir-669a-1	mmu-mir-467a	mmu-mir-466b-1	mmu-mir-669a-1	mmu-mir-467a	mmu-mir-466b-1
MIMAT0003485	mmu-miR-455*	-	-	-	-	mmu-mir-455:	chr4	62917900
MIMAT0003743	mmu-miR-712*	-	-	-	-	mmu-mir-712:
MIMAT0003781	mmu-miR-676*	-	-	-	-	mmu-mir-676:	chrX	97576400
MIMAT0004838	mmu-miR-742*	-	-	-	-	mmu-mir-742:	chrX	64033500	mmu-mir-743a	mmu-mir-743b	mmu-mir-883a	mmu-mir-883b
MIMAT0004845	mmu-miR-881*	-	-	-	-	mmu-mir-881:	chrX	64055100	mmu-mir-471	mmu-mir-741	mmu-mir-463	mmu-mir-880	mmu-mir-878	mmu-mir-871
MIMAT0004864	mmu-miR-297a*	-	-	-	-	mmu-mir-297a-3:	chr2	10437400	mmu-mir-467d	mmu-mir-466a	mmu-mir-297c	mmu-mir-669c	mmu-mir-669a-2	mmu-mir-297b	mmu-mir-466d	mmu-mir-669a-1	mmu-mir-466g	mmu-mir-466h	mmu-mir-297a-4	mmu-mir-297a-4:	chr2	10438700	mmu-mir-467d	mmu-mir-466a	mmu-mir-297c	mmu-mir-669c	mmu-mir-669a-2	mmu-mir-297b	mmu-mir-466d	mmu-mir-669a-1	mmu-mir-466g	mmu-mir-466h	mmu-mir-297a-3
MIMAT0004866	mmu-miR-297c*	-	-	-	-	mmu-mir-297c:	chr2	10430600	mmu-mir-467a	mmu-mir-466b-1	mmu-mir-669a-1	mmu-mir-466b-3	mmu-mir-669a-1	mmu-mir-467e	mmu-mir-467d	mmu-mir-466a	mmu-mir-669c	mmu-mir-669a-2	mmu-mir-297b	mmu-mir-466d	mmu-mir-669a-1	mmu-mir-466g	mmu-mir-466h	mmu-mir-297a-3	mmu-mir-297a-4
MIMAT0004887	mmu-miR-467d*	-	-	-	-	mmu-mir-467d:	chr2	10429300	mmu-mir-467a	mmu-mir-466b-2	mmu-mir-669a-1	mmu-mir-467a	mmu-mir-466b-1	mmu-mir-669a-1	mmu-mir-466b-3	mmu-mir-669a-1	mmu-mir-467e	mmu-mir-466a	mmu-mir-297c	mmu-mir-669c	mmu-mir-669a-2	mmu-mir-297b	mmu-mir-466d	mmu-mir-669a-1	mmu-mir-466g	mmu-mir-466h	mmu-mir-297a-3	mmu-mir-297a-4
[truncated: 193 more columns]
